# Supplementary material for: Chemotherapy-associated oral microbiome changes in breast cancer patients
Source: Front Oncol. 2022 Aug 9;12:949071. doi: 10.3389/fonc.2022.949071 (PMC9396302; doi:10.3389/fonc.2022.949071)
Supplement: Supplementary file 4 [file Table_1.xlsx]

## Sheet: PhylumfeatureCounts
TimePoint	therapyT2	therapyT1	therapyT3	therapyT2	therapyT1	therapyT3	therapyT2	therapyT1	therapyT3	therapyT2	therapyT1	therapyT3	therapyT2	therapyT1	therapyT3	therapyT2	therapyT1	therapyT3	therapyT2	therapyT1	therapyT3	therapyT2	therapyT1	therapyT3	therapyT2	therapyT1	therapyT3	therapyT1	therapyT2	therapyT3	therapyT2	therapyT1	therapyT3	therapyT1	therapyT2	therapyT3	therapyT2	therapyT1	therapyT3	therapyT2	therapyT3	therapyT2	therapyT1	therapyT3	therapyT2	therapyT1	therapyT3	therapyT2	therapyT3
Patient	001	001	001	002	002	002	003	003	003	005	005	005	007	007	007	009	009	009	010	010	010	011	011	011	013	013	013	014	014	014	015	015	015	016	016	016	017	017	017	018	018	019	019	019	022	022	022	023	023
Features	001GYC5	001GYD1	001GYpreR	002GYC5	002GYD1	002GYW52	003GYC4	003GYD1	003GYW52	005GYC5	005GYD1	005GYW52	007GYC5	007GYD1	007GYW52	009GYC5	009GYD1	009GYpreR	010GYC5	010GYD1	010GYW52	011GYC5	011GYD1	011GYW52	013GYC5	013GYD1	013GYW52	014GYC2	014GYC6	014GYW52	015GYC5	015GYD1	015GYW52	016GYC2	016GYC6	016GYW52	017GYC5	017GYD1	017GYW52	018GYC5	018GYW52	019GYC6	019GYD1	019GYW52	022GYC5	022GYD1	022GYW52	023GYC4	023GYC8
Firmicutes	9493	8502	6033	8422	10281	5632	8440	4359	5096	9665	8761	6006	10095	13976	7463	11894	10356	9911	9179	7719	6756	12081	12317	10093	8326	5106	9460	4263	9341	5951	8201	9087	7703	7406	19838	10607	10597	7564	9062	7863	17526	8730	13424	6894	13941	7806	10416	8383	12803
Bacteroidota	931	1995	1809	3012	2746	2827	3738	1765	1884	4175	2006	2766	2954	2276	1197	1010	1016	5152	1811	4102	4228	1899	1108	2576	1919	1953	1945	1259	1790	1326	3016	3274	3741	2031	936	1736	2101	2203	2779	2808	4024	3366	1750	2640	5424	4986	2973	2737	3753
Actinobacteriota	837	619	887	1511	1745	1056	1372	819	1317	1395	1766	1341	1670	1211	550	1238	2147	2302	697	2076	1358	1116	1284	1102	1683	914	1776	688	1321	1865	1980	1067	1169	2387	1241	2270	1419	1355	2032	698	1412	1417	1570	872	1377	818	1443	1391	2224
Proteobacteria	2001	2494	5132	189	242	432	2092	1325	546	508	502	464	876	468	1431	241	450	2469	1126	1709	2840	875	482	1422	1150	1497	687	3681	176	1593	940	2454	2295	230	204	324	837	1150	993	1220	958	991	1035	764	3121	2478	5151	885	151
Fusobacteriota	235	345	24	876	444	523	777	714	872	857	652	1037	915	838	336	30	203	729	426	929	820	352	243	559	539	621	712	527	792	480	908	1088	1889	618	66	191	622	503	794	878	1137	1226	386	646	1332	992	993	492	1265
Spirochaetota	58	142	7	374	516	690	1387	103	6	1604	328	183	17	7	0	850	38	328	87	569	896	17	5	12	78	226	83	87	53	34	158	63	571	2	3	0	74	110	283	192	39	281	105	90	90	0	43	126	665
Synergistota	0	16	0	36	87	139	174	12	10	204	18	34	38	35	0	16	5	47	0	46	133	0	0	0	8	82	29	52	62	14	36	7	138	0	0	0	0	77	44	133	39	14	8	0	50	0	14	28	117
Cyanobacteria	0	0	0	0	160	0	151	21	0	0	0	0	20	51	0	0	0	158	37	0	0	0	6	0	0	0	0	69	44	0	0	0	55	30	0	0	0	0	0	0	0	56	0	0	0	0	0	0	16
unknown_Bacteria	13	0	44	33	0	29	0	0	6	29	0	3	15	18	4	23	11	0	0	3	10	13	24	27	0	0	18	18	31	0	48	72	69	0	3	35	28	21	44	25	45	17	3	0	39	0	38	19	4
Desulfobacterota	0	0	0	0	47	115	24	0	0	24	65	0	3	3	0	0	10	40	0	7	51	0	0	4	7	29	0	74	0	9	29	0	18	0	0	0	0	0	0	0	3	6	0	10	0	0	0	27	0
Campilobacterota	0	0	0	0	0	17	49	0	8	0	3	0	24	12	0	0	0	27	0	11	28	0	0	2	2	0	7	0	0	2	7	10	99	5	0	0	2	0	8	11	13	13	3	0	41	4	18	5	39
unknown_Unassigned	0	0	0	0	0	0	0	6	0	0	29	24	0	0	0	0	0	0	20	30	20	0	0	0	0	23	0	0	0	21	0	0	0	10	43	0	0	0	0	0	0	0	40	15	25	9	0	0	0
Patescibacteria	0	0	0	6	0	8	8	0	0	0	0	3	0	0	0	3	6	30	3	13	5	0	22	3	0	0	0	0	0	0	14	82	6	0	0	0	7	20	5	0	3	8	0	17	32	11	4	0	0
Chloroflexi	0	0	0	0	0	6	0	0	0	5	7	0	2	0	0	0	0	0	0	0	18	3	0	0	0	0	15	9	3	0	0	0	0	0	0	0	0	0	0	0	0	0	0	0	7	0	0	0	0
Verrucomicrobiota	0	0	0	0	0	0	0	0	0	0	0	0	0	0	0	0	0	0	6	29	29	0	0	0	0	0	0	0	0	0	0	0	0	0	0	0	0	0	0	0	0	0	0	0	0	0	0	0	0
Deinococcota	0	0	0	0	0	0	0	0	0	0	0	0	0	0	0	0	0	0	0	0	0	0	0	0	0	0	0	0	0	0	0	0	0	0	0	0	0	0	0	0	0	0	0	0	36	0	0	0	0
Euryarchaeota	0	0	0	0	0	0	0	0	0	0	4	0	0	0	0	0	0	0	0	0	0	0	0	0	0	0	0	0	0	0	0	0	0	0	0	0	0	0	0	0	0	0	0	0	0	0	0	0	0
Planctomycetota	0	0	0	0	0	0	0	0	0	0	0	0	0	0	0	0	0	0	0	2	0	0	0	0	0	0	0	0	0	0	0	0	0	0	0	0	0	0	0	0	0	0	0	0	0	0	0	0	0
Acidobacteriota	0	0	0	0	0	0	0	0	0	0	0	0	0	0	0	0	0	0	0	0	0	0	0	0	0	0	0	0	0	0	0	0	0	0	0	0	0	0	0	0	0	0	0	0	0	0	0	0	0
[truncated: 10 more columns]

## Sheet: ClassfeatureCounts
TimePoint	therapyT2	therapyT1	therapyT3	therapyT2	therapyT1	therapyT3	therapyT2	therapyT1	therapyT3	therapyT2	therapyT1	therapyT3	therapyT2	therapyT1	therapyT3	therapyT2	therapyT1	therapyT3	therapyT2	therapyT1	therapyT3	therapyT2	therapyT1	therapyT3	therapyT2	therapyT1	therapyT3	therapyT1	therapyT2	therapyT3	therapyT2	therapyT1	therapyT3	therapyT1	therapyT2	therapyT3	therapyT2	therapyT1	therapyT3	therapyT2	therapyT3	therapyT2	therapyT1	therapyT3	therapyT2	therapyT1	therapyT3	therapyT2	therapyT3
Patient	001	001	001	002	002	002	003	003	003	005	005	005	007	007	007	009	009	009	010	010	010	011	011	011	013	013	013	014	014	014	015	015	015	016	016	016	017	017	017	018	018	019	019	019	022	022	022	023	023
Features	001GYC5	001GYD1	001GYpreR	002GYC5	002GYD1	002GYW52	003GYC4	003GYD1	003GYW52	005GYC5	005GYD1	005GYW52	007GYC5	007GYD1	007GYW52	009GYC5	009GYD1	009GYpreR	010GYC5	010GYD1	010GYW52	011GYC5	011GYD1	011GYW52	013GYC5	013GYD1	013GYW52	014GYC2	014GYC6	014GYW52	015GYC5	015GYD1	015GYW52	016GYC2	016GYC6	016GYW52	017GYC5	017GYD1	017GYW52	018GYC5	018GYW52	019GYC6	019GYD1	019GYW52	022GYC5	022GYD1	022GYW52	023GYC4	023GYC8
Bacilli	8798	7580	5758	5806	7365	3961	5446	2976	2747	4736	5454	2637	7814	11545	6396	10720	8610	3952	8105	5661	4734	10599	10817	7805	5727	2904	6032	3699	7435	4884	5177	7692	3351	4958	19075	9095	8159	5736	5100	4979	13529	6253	12058	4166	11995	6266	9227	6126	9569
Bacteroidia	931	1995	1809	3012	2746	2827	3738	1765	1884	4175	2006	2766	2954	2276	1197	1010	1016	5152	1811	4102	4228	1899	1108	2576	1919	1953	1945	1259	1790	1326	3016	3274	3741	2031	936	1736	2101	2203	2779	2808	4024	3366	1750	2640	5424	4986	2973	2737	3753
Gammaproteobacteria	2001	2494	5132	181	141	383	2055	1325	546	508	502	464	876	463	1431	231	450	2327	1110	1709	2830	875	482	1422	1150	1497	687	3675	176	1593	940	2454	2295	230	204	321	837	1150	993	1220	958	973	1035	764	3121	2478	5151	885	151
Clostridia	147	487	142	1615	1891	1009	1711	620	1191	3057	1801	2159	1067	990	100	537	1194	2789	335	1244	1141	611	1363	1463	1655	1702	1954	360	888	687	2502	1110	2727	858	240	224	1586	1381	2277	2178	3141	1471	799	1906	1022	919	527	1148	2096
Actinobacteria	756	530	783	1287	1052	835	1051	759	1170	995	1455	1122	1466	1032	446	1141	1955	1842	627	1908	1066	997	1146	1080	1432	881	1496	656	1178	1831	1606	907	952	2168	1200	1995	1197	1046	1568	521	1134	1179	1489	679	1160	724	1360	994	1859
Negativicutes	548	435	133	1001	1022	662	1283	763	1158	1866	1506	1206	1214	1441	967	637	552	3170	739	814	881	871	137	825	944	500	1474	204	1018	380	517	279	1625	1590	523	1288	845	447	1682	706	856	1006	567	822	924	621	662	1109	1138
Fusobacteriia	235	345	24	876	444	523	777	714	872	857	652	1037	915	838	336	30	203	729	426	929	820	352	243	559	539	621	712	527	792	480	908	1088	1889	618	66	191	622	503	794	878	1137	1226	386	646	1332	992	993	492	1265
Spirochaetia	58	142	7	374	516	690	1387	103	6	1604	328	183	17	7	0	850	38	328	87	569	896	17	5	12	78	226	83	87	53	34	158	63	571	2	3	0	74	110	283	192	39	281	105	90	90	0	43	126	665
Coriobacteriia	81	89	104	224	693	221	321	60	147	400	311	219	204	179	104	97	192	460	70	168	292	119	138	22	251	33	280	32	143	34	374	160	217	219	41	275	222	309	464	177	278	238	81	193	217	94	83	397	365
Synergistia	0	16	0	36	87	139	174	12	10	204	18	34	38	35	0	16	5	47	0	46	133	0	0	0	8	82	29	52	62	14	36	7	138	0	0	0	0	77	44	133	39	14	8	0	50	0	14	28	117
Cyanobacteriia	0	0	0	0	160	0	151	21	0	0	0	0	20	51	0	0	0	158	37	0	0	0	6	0	0	0	0	69	44	0	0	0	55	30	0	0	0	0	0	0	0	56	0	0	0	0	0	0	16
unknown_Bacteria	13	0	44	33	0	29	0	0	6	29	0	3	15	18	4	23	11	0	0	3	10	13	24	27	0	0	18	18	31	0	48	72	69	0	3	35	28	21	44	25	45	17	3	0	39	0	38	19	4
Desulfobulbia	0	0	0	0	31	80	24	0	0	0	61	0	3	3	0	0	10	37	0	7	51	0	0	4	7	29	0	74	0	9	29	0	18	0	0	0	0	0	0	0	3	0	0	0	0	0	0	27	0
Campylobacteria	0	0	0	0	0	17	49	0	8	0	3	0	24	12	0	0	0	27	0	11	28	0	0	2	2	0	7	0	0	2	7	10	99	5	0	0	2	0	8	11	13	13	3	0	41	4	18	5	39
Alphaproteobacteria	0	0	0	8	101	49	37	0	0	0	0	0	0	5	0	10	0	142	16	0	10	0	0	0	0	0	0	6	0	0	0	0	0	0	0	3	0	0	0	0	0	18	0	0	0	0	0	0	0
unknown_Unassigned	0	0	0	0	0	0	0	6	0	0	29	24	0	0	0	0	0	0	20	30	20	0	0	0	0	23	0	0	0	21	0	0	0	10	43	0	0	0	0	0	0	0	40	15	25	9	0	0	0
Gracilibacteria	0	0	0	6	0	8	8	0	0	0	0	3	0	0	0	3	6	30	3	13	5	0	22	3	0	0	0	0	0	0	14	82	6	0	0	0	7	20	5	0	3	8	0	17	32	11	4	0	0
Desulfovibrionia	0	0	0	0	16	35	0	0	0	24	4	0	0	0	0	0	0	3	0	0	0	0	0	0	0	0	0	0	0	0	0	0	0	0	0	0	0	0	0	0	0	6	0	10	0	0	0	0	0
Anaerolineae	0	0	0	0	0	6	0	0	0	5	7	0	2	0	0	0	0	0	0	0	18	3	0	0	0	0	15	9	3	0	0	0	0	0	0	0	0	0	0	0	0	0	0	0	7	0	0	0	0
Verrucomicrobiae	0	0	0	0	0	0	0	0	0	0	0	0	0	0	0	0	0	0	6	29	29	0	0	0	0	0	0	0	0	0	0	0	0	0	0	0	0	0	0	0	0	0	0	0	0	0	0	0	0
unknown_Firmicutes	0	0	0	0	3	0	0	0	0	6	0	4	0	0	0	0	0	0	0	0	0	0	0	0	0	0	0	0	0	0	5	6	0	0	0	0	7	0	3	0	0	0	0	0	0	0	0	0	0
Deinococci	0	0	0	0	0	0	0	0	0	0	0	0	0	0	0	0	0	0	0	0	0	0	0	0	0	0	0	0	0	0	0	0	0	0	0	0	0	0	0	0	0	0	0	0	36	0	0	0	0
Methanobacteria	0	0	0	0	0	0	0	0	0	0	4	0	0	0	0	0	0	0	0	0	0	0	0	0	0	0	0	0	0	0	0	0	0	0	0	0	0	0	0	0	0	0	0	0	0	0	0	0	0
Planctomycetes	0	0	0	0	0	0	0	0	0	0	0	0	0	0	0	0	0	0	0	2	0	0	0	0	0	0	0	0	0	0	0	0	0	0	0	0	0	0	0	0	0	0	0	0	0	0	0	0	0
Blastocatellia	0	0	0	0	0	0	0	0	0	0	0	0	0	0	0	0	0	0	0	0	0	0	0	0	0	0	0	0	0	0	0	0	0	0	0	0	0	0	0	0	0	0	0	0	0	0	0	0	0
Lentisphaeria	0	0	0	0	0	0	0	0	0	0	0	0	0	0	0	0	0	0	0	0	0	0	0	0	0	0	0	0	0	0	0	0	0	0	0	0	0	0	0	0	0	0	0	0	0	0	0	0	0
[truncated: 10 more columns]

## Sheet: OrderfeatureCounts
TimePoint	therapyT2	therapyT1	therapyT3	therapyT2	therapyT1	therapyT3	therapyT2	therapyT1	therapyT3	therapyT2	therapyT1	therapyT3	therapyT2	therapyT1	therapyT3	therapyT2	therapyT1	therapyT3	therapyT2	therapyT1	therapyT3	therapyT2	therapyT1	therapyT3	therapyT2	therapyT1	therapyT3	therapyT1	therapyT2	therapyT3	therapyT2	therapyT1	therapyT3	therapyT1	therapyT2	therapyT3	therapyT2	therapyT1	therapyT3	therapyT2	therapyT3	therapyT2	therapyT1	therapyT3	therapyT2	therapyT1	therapyT3	therapyT2	therapyT3
Patient	001	001	001	002	002	002	003	003	003	005	005	005	007	007	007	009	009	009	010	010	010	011	011	011	013	013	013	014	014	014	015	015	015	016	016	016	017	017	017	018	018	019	019	019	022	022	022	023	023
Features	001GYC5	001GYD1	001GYpreR	002GYC5	002GYD1	002GYW52	003GYC4	003GYD1	003GYW52	005GYC5	005GYD1	005GYW52	007GYC5	007GYD1	007GYW52	009GYC5	009GYD1	009GYpreR	010GYC5	010GYD1	010GYW52	011GYC5	011GYD1	011GYW52	013GYC5	013GYD1	013GYW52	014GYC2	014GYC6	014GYW52	015GYC5	015GYD1	015GYW52	016GYC2	016GYC6	016GYW52	017GYC5	017GYD1	017GYW52	018GYC5	018GYW52	019GYC6	019GYD1	019GYW52	022GYC5	022GYD1	022GYW52	023GYC4	023GYC8
Lactobacillales	8737	7444	5758	5681	7190	3766	5123	2851	2616	4540	5329	2485	7684	11399	6099	10450	8369	3800	7965	5118	4615	10393	10173	7463	5396	2762	5698	3463	7356	4807	4803	7444	3171	4886	18244	9032	7913	5380	4969	4797	12864	5959	11045	3872	11742	6152	8955	5921	9137
Bacteroidales	695	1758	1296	2837	2361	2487	2404	1442	1670	3921	1843	2481	2502	2049	1035	868	774	3297	1430	3706	3463	1584	882	2042	1687	1655	1591	942	1701	932	2492	2076	3024	1977	807	1604	1792	1853	2575	2443	3593	2793	1441	2209	3685	3905	1991	2447	3666
Veillonellales-Selenomonadales	548	435	133	1001	1022	662	1283	763	1158	1866	1506	1206	1214	1441	967	637	552	3170	739	814	881	871	137	825	944	500	1474	204	1018	380	517	279	1625	1590	523	1288	845	447	1682	706	856	1006	567	822	924	621	662	1109	1138
Fusobacteriales	235	345	24	876	444	523	777	714	872	857	652	1037	915	838	336	30	203	729	426	929	820	352	243	559	539	621	712	527	792	480	908	1088	1889	618	66	191	622	503	794	878	1137	1226	386	646	1332	992	993	492	1265
Burkholderiales	959	558	2112	3	55	35	1134	495	199	155	72	86	492	181	447	95	88	1084	451	1057	1563	320	236	573	596	984	291	3342	67	1094	411	1364	1667	83	112	100	459	628	516	521	214	413	340	302	2361	1234	1680	314	15
Pasteurellales	1040	1913	2749	175	20	319	637	757	324	306	418	346	248	221	894	122	360	867	581	652	1203	519	240	754	504	488	368	309	60	492	468	997	392	115	3	112	373	389	447	644	523	491	660	440	277	1067	2975	531	10
Actinomycetales	272	280	372	749	443	336	358	455	773	675	898	770	868	603	54	485	1439	938	312	936	523	452	537	700	777	463	988	133	348	409	1031	338	684	1130	295	795	813	557	942	269	702	565	591	422	441	277	538	556	1000
Peptostreptococcales-Tissierellales	5	306	137	406	782	483	941	263	423	1377	804	1441	274	252	0	228	343	886	59	443	615	327	653	776	754	700	879	275	598	465	908	608	1375	70	46	62	701	954	996	1699	751	368	377	979	97	544	93	669	813
Lachnospirales	142	165	5	1053	771	401	534	342	548	1282	784	710	579	349	100	183	695	1481	204	683	433	180	531	547	701	701	951	53	226	179	987	348	988	565	194	162	402	196	811	404	1169	741	280	648	761	350	266	423	1031
Micrococcales	484	146	396	396	373	306	597	295	360	226	380	275	513	331	365	555	425	685	221	838	429	448	545	337	518	218	348	509	722	1417	479	494	202	561	549	466	293	281	472	179	391	327	798	167	321	354	466	332	581
Flavobacteriales	236	237	513	132	313	207	1261	314	214	130	140	236	452	227	162	104	219	1757	381	379	663	315	226	534	232	239	313	310	78	387	520	1198	701	54	129	132	309	347	201	365	431	533	296	408	1696	1081	982	290	87
Spirochaetales	58	142	7	374	516	690	1387	103	6	1604	328	183	17	7	0	850	38	328	87	569	896	17	5	12	78	226	83	87	53	34	158	63	571	2	3	0	74	110	283	192	39	281	105	90	90	0	43	126	665
Coriobacteriales	81	89	104	224	693	221	321	60	147	400	311	219	204	179	104	97	192	460	70	168	292	119	138	22	251	33	280	32	143	34	374	160	217	219	41	275	222	309	464	177	278	238	81	193	217	94	83	397	365
Staphylococcales	58	130	0	101	102	84	136	92	128	103	71	130	117	133	297	168	222	74	138	468	91	206	610	320	325	110	310	232	63	77	221	215	57	63	810	47	224	341	123	87	583	259	1007	275	243	112	257	150	400
Clostridia_UCG-014	0	12	0	152	182	6	120	0	214	181	170	5	214	389	0	107	156	392	72	108	15	104	172	140	200	262	122	9	0	14	577	139	263	223	0	0	469	169	351	71	1221	308	136	256	132	25	122	32	142
Bifidobacteriales	0	0	0	114	200	114	23	7	11	25	95	15	0	66	10	33	37	120	25	51	27	0	0	15	36	48	47	1	107	0	2	8	0	463	254	618	50	47	57	2	4	131	34	32	59	0	25	93	243
Corynebacteriales	0	104	15	28	36	79	60	0	26	69	82	62	85	30	17	68	54	45	69	83	87	97	64	28	101	152	113	13	0	5	78	53	53	12	102	113	41	161	97	71	37	146	63	54	281	81	295	2	0
Enterobacterales	0	0	220	0	57	20	176	2	0	37	0	0	88	53	73	14	0	236	42	0	0	23	0	72	21	12	17	12	49	7	29	3	70	32	85	109	0	41	0	43	190	43	23	11	186	32	212	17	110
Synergistales	0	16	0	36	87	139	174	12	10	204	18	34	38	35	0	16	5	47	0	46	133	0	0	0	8	82	29	52	62	14	36	7	138	0	0	0	0	77	44	133	39	14	8	0	50	0	14	28	117
Cardiobacteriales	0	20	31	3	0	9	68	71	23	10	12	32	48	0	17	0	2	100	34	0	56	5	6	20	29	13	11	12	0	0	28	88	152	0	0	0	5	72	18	12	10	24	12	11	237	145	261	23	2
Sphingobacteriales	0	0	0	43	72	133	73	7	0	124	23	49	0	0	0	31	23	62	0	17	102	0	0	0	0	59	41	7	11	7	4	0	16	0	0	0	0	3	3	0	0	40	13	23	29	0	0	0	0
Chloroplast	0	0	0	0	160	0	151	21	0	0	0	0	20	51	0	0	0	158	37	0	0	0	6	0	0	0	0	69	44	0	0	0	55	30	0	0	0	0	0	0	0	56	0	0	0	0	0	0	16
unknown_Bacteria	13	0	44	33	0	29	0	0	6	29	0	3	15	18	4	23	11	0	0	3	10	13	24	27	0	0	18	18	31	0	48	72	69	0	3	35	28	21	44	25	45	17	3	0	39	0	38	19	4
Peptococcales	0	4	0	0	8	34	17	15	6	116	28	0	0	0	0	0	0	0	0	10	61	0	4	0	0	26	2	23	41	24	30	9	81	0	0	0	6	56	83	0	0	46	0	20	0	0	35	0	3
Clostridia_vadinBB60_group	0	0	0	1	40	81	89	0	0	61	0	0	0	0	0	19	0	25	0	0	17	0	0	0	0	13	0	0	17	0	0	4	20	0	0	0	0	0	0	4	0	0	0	3	0	0	0	12	65
Desulfobulbales	0	0	0	0	31	80	24	0	0	0	61	0	3	3	0	0	10	37	0	7	51	0	0	4	7	29	0	74	0	9	29	0	18	0	0	0	0	0	0	0	3	0	0	0	0	0	0	27	0
Campylobacterales	0	0	0	0	0	17	49	0	8	0	3	0	24	12	0	0	0	27	0	11	28	0	0	2	2	0	7	0	0	2	7	10	99	5	0	0	2	0	8	11	13	13	3	0	41	4	18	5	39
RF39	0	0	0	0	0	0	7	20	0	20	6	0	7	11	0	0	12	0	0	58	5	0	24	0	0	13	0	0	0	0	101	33	54	5	21	16	0	0	0	25	57	25	0	8	0	0	12	0	0
Mycoplasmatales	3	6	0	0	4	41	24	10	0	30	17	6	0	2	0	17	0	0	0	15	16	0	0	3	0	0	0	4	16	0	37	0	58	0	0	0	7	11	0	68	22	0	0	0	0	0	3	11	5
unknown_Unassigned	0	0	0	0	0	0	0	6	0	0	29	24	0	0	0	0	0	0	20	30	20	0	0	0	0	23	0	0	0	21	0	0	0	10	43	0	0	0	0	0	0	0	40	15	25	9	0	0	0
Rickettsiales	0	0	0	0	96	19	14	0	0	0	0	0	0	5	0	0	0	137	16	0	10	0	0	0	0	0	0	6	0	0	0	0	0	0	0	0	0	0	0	0	0	18	0	0	0	0	0	0	0
Erysipelotrichales	0	0	0	18	18	0	2	3	0	24	31	13	6	0	0	0	7	0	0	0	0	0	10	19	6	19	24	0	0	0	15	0	11	4	0	0	13	4	8	2	3	7	6	11	10	2	0	39	27
Acholeplasmatales	0	0	0	6	40	41	137	0	0	0	0	0	0	0	0	85	0	57	0	0	7	0	0	0	0	0	0	0	0	0	0	0	0	0	0	0	0	0	0	0	0	0	0	0	0	0	0	0	0
Eubacteriales	0	0	0	3	72	0	10	0	0	28	7	0	0	0	0	0	0	0	0	0	0	0	3	0	0	0	0	0	6	5	0	0	0	0	0	0	8	6	36	0	0	8	0	0	32	0	11	12	42
Propionibacteriales	0	0	0	0	0	0	13	0	0	0	0	0	0	2	0	0	0	54	0	0	0	0	0	0	0	0	0	0	0	0	16	14	13	0	0	3	0	0	0	0	0	10	3	4	58	12	36	8	35
Absconditabacteriales_(SR1)	0	0	0	6	0	8	8	0	0	0	0	0	0	0	0	3	6	30	3	11	3	0	22	3	0	0	0	0	0	0	0	21	0	0	0	0	7	20	5	0	3	8	0	17	13	11	4	0	0
Desulfovibrionales	0	0	0	0	16	35	0	0	0	24	4	0	0	0	0	0	0	3	0	0	0	0	0	0	0	0	0	0	0	0	0	0	0	0	0	0	0	0	0	0	0	6	0	10	0	0	0	0	0
Xanthomonadales	2	0	11	0	6	0	0	0	0	0	0	0	0	8	0	0	0	30	0	0	8	8	0	3	0	0	0	0	0	0	4	0	9	0	0	0	0	0	4	0	13	2	0	0	28	0	15	0	8
Pseudomonadales	0	3	9	0	3	0	11	0	0	0	0	0	0	0	0	0	0	10	2	0	0	0	0	0	0	0	0	0	0	0	0	2	5	0	4	0	0	20	8	0	8	0	0	0	32	0	8	0	6
JGI_0000069-P22	0	0	0	0	0	0	0	0	0	0	0	3	0	0	0	0	0	0	0	0	2	0	0	0	0	0	0	0	0	0	14	61	6	0	0	0	0	0	0	0	0	0	0	0	19	0	0	0	0
Izemoplasmatales	0	0	0	0	11	29	17	0	0	19	0	0	0	0	0	0	0	21	2	2	0	0	0	0	0	0	0	0	0	0	0	0	0	0	0	0	0	0	0	0	0	0	0	0	0	0	0	0	0
Anaerolineales	0	0	0	0	0	6	0	0	0	5	7	0	2	0	0	0	0	0	0	0	18	3	0	0	0	0	15	9	3	0	0	0	0	0	0	0	0	0	0	0	0	0	0	0	7	0	0	0	0
unknown_Alphaproteobacteria	0	0	0	6	3	30	23	0	0	0	0	0	0	0	0	10	0	0	0	0	0	0	0	0	0	0	0	0	0	0	0	0	0	0	0	0	0	0	0	0	0	0	0	0	0	0	0	0	0
Oscillospirales	0	0	0	0	36	4	0	0	0	12	8	3	0	0	0	0	0	5	0	0	0	0	0	0	0	0	0	0	0	0	0	2	0	0	0	0	0	0	0	0	0	0	0	0	0	0	0	0	0
Opitutales	0	0	0	0	0	0	0	0	0	0	0	0	0	0	0	0	0	0	6	29	29	0	0	0	0	0	0	0	0	0	0	0	0	0	0	0	0	0	0	0	0	0	0	0	0	0	0	0	0
unknown_Bacteroidia	0	0	0	0	0	0	0	2	0	0	0	0	0	0	0	7	0	36	0	0	0	0	0	0	0	0	0	0	0	0	0	0	0	0	0	0	0	0	0	0	0	0	0	0	0	0	0	0	0
unknown_Firmicutes	0	0	0	0	3	0	0	0	0	6	0	4	0	0	0	0	0	0	0	0	0	0	0	0	0	0	0	0	0	0	5	6	0	0	0	0	7	0	3	0	0	0	0	0	0	0	0	0	0
Deinococcales	0	0	0	0	0	0	0	0	0	0	0	0	0	0	0	0	0	0	0	0	0	0	0	0	0	0	0	0	0	0	0	0	0	0	0	0	0	0	0	0	0	0	0	0	36	0	0	0	0
Alteromonadales	0	0	0	0	0	0	29	0	0	0	0	0	0	0	0	0	0	0	0	0	0	0	0	0	0	0	0	0	0	0	0	0	0	0	0	0	0	0	0	0	0	0	0	0	0	0	0	0	0
Chitinophagales	0	0	0	0	0	0	0	0	0	0	0	0	0	0	0	0	0	0	0	0	0	0	0	0	0	0	0	0	0	0	0	0	0	0	0	0	0	0	0	0	0	0	0	0	14	0	0	0	0
unknown_Bacilli	0	0	0	0	0	0	0	0	3	0	0	3	0	0	0	0	0	0	0	0	0	0	0	0	0	0	0	0	0	0	0	0	0	0	0	0	2	0	0	0	0	0	0	0	0	0	0	5	0
Rhizobiales	0	0	0	0	2	0	0	0	0	0	0	0	0	0	0	0	0	0	0	0	0	0	0	0	0	0	0	0	0	0	0	0	0	0	0	0	0	0	0	0	0	0	0	0	0	0	0	0	0
unknown_Actinobacteria	0	0	0	0	0	0	0	2	0	0	0	0	0	0	0	0	0	0	0	0	0	0	0	0	0	0	0	0	1	0	0	0	0	2	0	0	0	0	0	0	0	0	0	0	0	0	0	3	0
unknown_Clostridia	0	0	0	0	0	0	0	0	0	0	0	0	0	0	0	0	0	0	0	0	0	0	0	0	0	0	0	0	0	0	0	0	0	0	0	0	0	0	0	0	0	0	6	0	0	0	0	0	0
Paracaedibacterales	0	0	0	0	0	0	0	0	0	0	0	0	0	0	0	0	0	5	0	0	0	0	0	0	0	0	0	0	0	0	0	0	0	0	0	0	0	0	0	0	0	0	0	0	0	0	0	0	0
Methanobacteriales	0	0	0	0	0	0	0	0	0	0	4	0	0	0	0	0	0	0	0	0	0	0	0	0	0	0	0	0	0	0	0	0	0	0	0	0	0	0	0	0	0	0	0	0	0	0	0	0	0
Bacillales	0	0	0	0	0	0	0	0	0	0	0	0	0	0	0	0	0	0	0	0	0	0	0	0	0	0	0	0	0	0	0	0	0	0	0	0	0	0	0	0	0	3	0	0	0	0	0	0	0
Rhodobacterales	0	0	0	0	0	0	0	0	0	0	0	0	0	0	0	0	0	0	0	0	0	0	0	0	0	0	0	0	0	0	0	0	0	0	0	3	0	0	0	0	0	0	0	0	0	0	0	0	0
Gracilibacteria	0	0	0	0	0	0	0	0	0	0	0	0	0	0	0	0	0	0	0	2	0	0	0	0	0	0	0	0	0	0	0	0	0	0	0	0	0	0	0	0	0	0	0	0	0	0	0	0	0
Isosphaerales	0	0	0	0	0	0	0	0	0	0	0	0	0	0	0	0	0	0	0	2	0	0	0	0	0	0	0	0	0	0	0	0	0	0	0	0	0	0	0	0	0	0	0	0	0	0	0	0	0
Rhodospirillales	0	0	0	2	0	0	0	0	0	0	0	0	0	0	0	0	0	0	0	0	0	0	0	0	0	0	0	0	0	0	0	0	0	0	0	0	0	0	0	0	0	0	0	0	0	0	0	0	0
Acidaminococcales	0	0	0	0	0	0	0	0	0	0	0	0	0	0	0	0	0	0	0	0	0	0	0	0	0	0	0	0	0	0	0	0	0	0	0	0	0	0	0	0	0	0	0	0	0	0	0	0	0
Blastocatellales	0	0	0	0	0	0	0	0	0	0	0	0	0	0	0	0	0	0	0	0	0	0	0	0	0	0	0	0	0	0	0	0	0	0	0	0	0	0	0	0	0	0	0	0	0	0	0	0	0
Caulobacterales	0	0	0	0	0	0	0	0	0	0	0	0	0	0	0	0	0	0	0	0	0	0	0	0	0	0	0	0	0	0	0	0	0	0	0	0	0	0	0	0	0	0	0	0	0	0	0	0	0
Christensenellales	0	0	0	0	0	0	0	0	0	0	0	0	0	0	0	0	0	0	0	0	0	0	0	0	0	0	0	0	0	0	0	0	0	0	0	0	0	0	0	0	0	0	0	0	0	0	0	0	0
Clostridia	0	0	0	0	0	0	0	0	0	0	0	0	0	0	0	0	0	0	0	0	0	0	0	0	0	0	0	0	0	0	0	0	0	0	0	0	0	0	0	0	0	0	0	0	0	0	0	0	0
unknown_Negativicutes	0	0	0	0	0	0	0	0	0	0	0	0	0	0	0	0	0	0	0	0	0	0	0	0	0	0	0	0	0	0	0	0	0	0	0	0	0	0	0	0	0	0	0	0	0	0	0	0	0
Verrucomicrobiales	0	0	0	0	0	0	0	0	0	0	0	0	0	0	0	0	0	0	0	0	0	0	0	0	0	0	0	0	0	0	0	0	0	0	0	0	0	0	0	0	0	0	0	0	0	0	0	0	0
Victivallales	0	0	0	0	0	0	0	0	0	0	0	0	0	0	0	0	0	0	0	0	0	0	0	0	0	0	0	0	0	0	0	0	0	0	0	0	0	0	0	0	0	0	0	0	0	0	0	0	0
[truncated: 10 more columns]

## Sheet: FamilyfeatureCounts
TimePoint	therapyT2	therapyT1	therapyT3	therapyT2	therapyT1	therapyT3	therapyT2	therapyT1	therapyT3	therapyT2	therapyT1	therapyT3	therapyT2	therapyT1	therapyT3	therapyT2	therapyT1	therapyT3	therapyT2	therapyT1	therapyT3	therapyT2	therapyT1	therapyT3	therapyT2	therapyT1	therapyT3	therapyT1	therapyT2	therapyT3	therapyT2	therapyT1	therapyT3	therapyT1	therapyT2	therapyT3	therapyT2	therapyT1	therapyT3	therapyT2	therapyT3	therapyT2	therapyT1	therapyT3	therapyT2	therapyT1	therapyT3	therapyT2	therapyT3
Patient	001	001	001	002	002	002	003	003	003	005	005	005	007	007	007	009	009	009	010	010	010	011	011	011	013	013	013	014	014	014	015	015	015	016	016	016	017	017	017	018	018	019	019	019	022	022	022	023	023
Features	001GYC5	001GYD1	001GYpreR	002GYC5	002GYD1	002GYW52	003GYC4	003GYD1	003GYW52	005GYC5	005GYD1	005GYW52	007GYC5	007GYD1	007GYW52	009GYC5	009GYD1	009GYpreR	010GYC5	010GYD1	010GYW52	011GYC5	011GYD1	011GYW52	013GYC5	013GYD1	013GYW52	014GYC2	014GYC6	014GYW52	015GYC5	015GYD1	015GYW52	016GYC2	016GYC6	016GYW52	017GYC5	017GYD1	017GYW52	018GYC5	018GYW52	019GYC6	019GYD1	019GYW52	022GYC5	022GYD1	022GYW52	023GYC4	023GYC8
Streptococcaceae	8497	7205	5349	5506	6865	3550	4808	2614	2344	4466	5251	2355	7593	11149	5807	10139	8084	3010	7495	4807	4249	9564	9314	6524	5083	2582	5152	3140	6558	4209	4401	6912	3051	4326	17751	8132	7469	4713	4633	4661	12109	5469	10457	3450	11222	5737	8755	5588	8687
Prevotellaceae	610	1256	1078	2307	1810	1539	1842	1210	1376	2838	1419	1882	2169	1834	1035	581	433	2709	936	2403	1941	1106	409	1269	1120	970	945	397	1233	458	1336	1019	1943	1973	779	1524	1231	1265	2064	1530	2900	2041	616	1316	1879	2167	1359	1763	3033
Veillonellaceae	464	296	25	905	694	513	421	750	915	1292	1206	1050	860	1258	906	509	387	2230	628	651	616	819	121	745	874	416	1250	196	981	332	367	140	886	1551	523	1208	653	330	1340	487	673	787	515	782	834	557	519	1045	888
Pasteurellaceae	1040	1913	2749	175	20	319	637	757	324	306	418	346	248	221	894	122	360	867	581	652	1203	519	240	754	504	488	368	309	60	492	468	997	392	115	3	112	373	389	447	644	523	491	660	440	277	1067	2975	531	10
Actinomycetaceae	272	280	372	749	443	336	358	455	773	675	898	770	868	603	54	485	1439	938	312	936	523	452	537	700	777	463	988	133	348	409	1031	338	684	1130	295	795	813	557	942	269	702	565	591	422	441	277	538	556	1000
Lachnospiraceae	142	165	5	1042	752	348	467	338	548	1158	749	710	579	349	100	183	695	1395	200	649	390	174	531	547	695	690	951	53	226	179	955	348	950	565	194	162	402	196	811	404	1167	735	280	648	761	350	266	421	1024
Neisseriaceae	651	434	1007	0	44	35	892	349	115	149	72	63	400	178	403	95	88	751	398	1017	1310	181	115	448	545	776	242	2719	60	1011	246	954	1342	83	95	87	275	543	465	517	192	242	185	229	1545	1110	1215	313	0
Micrococcaceae	484	146	396	396	350	306	597	295	360	224	380	275	513	331	365	555	419	685	221	835	429	448	545	337	516	215	348	509	722	1410	479	494	202	559	543	466	293	281	469	179	391	327	798	164	321	354	466	332	581
Porphyromonadaceae	59	355	75	249	196	395	231	184	207	521	248	451	165	99	0	213	303	326	364	1060	1053	452	473	763	525	418	365	317	201	225	1133	998	776	0	28	31	493	410	358	693	459	539	680	681	739	1477	381	413	421
Fusobacteriaceae	198	250	24	502	290	407	658	318	367	576	274	534	280	318	109	4	2	260	205	544	668	84	43	301	170	397	352	379	568	177	301	444	982	177	33	121	358	367	456	701	907	544	236	420	798	547	632	343	659
Flavobacteriaceae	236	195	427	129	256	207	1078	274	156	123	130	203	368	154	135	44	122	1401	172	277	463	134	86	243	168	239	272	184	78	314	490	1075	621	16	83	89	257	282	164	332	273	463	141	365	1379	1053	835	290	60
Leptotrichiaceae	37	95	0	374	154	116	119	396	505	281	378	503	635	520	227	26	201	469	221	385	152	268	200	258	369	224	360	148	224	303	607	644	907	441	33	70	264	136	338	177	230	682	150	226	534	445	361	149	606
Carnobacteriaceae	240	239	401	123	68	61	307	211	230	74	74	127	91	244	83	273	253	404	345	284	277	716	592	921	275	74	363	155	236	453	317	357	117	189	158	418	315	333	184	125	751	281	429	334	317	357	155	110	215
Anaerovoracaceae	0	139	0	144	386	215	508	123	256	640	436	678	142	175	0	89	164	361	17	151	235	102	238	406	456	362	420	99	349	157	444	144	658	61	2	28	242	387	454	721	452	50	125	237	33	208	60	361	400
Spirochaetaceae	58	142	7	374	516	690	1387	103	6	1604	328	183	17	7	0	850	38	328	87	569	896	17	5	12	78	226	83	87	53	34	158	63	571	2	3	0	74	110	283	192	39	281	105	90	90	0	43	126	665
Gemellaceae	58	130	0	101	102	84	136	92	128	103	71	130	117	124	297	168	222	74	138	468	85	206	610	320	325	110	310	232	63	77	221	215	57	63	810	47	224	341	123	87	583	259	1007	275	243	112	257	150	400
Atopobiaceae	72	89	104	224	635	180	321	58	139	313	311	198	194	179	104	79	179	460	55	164	286	109	138	6	211	11	246	26	143	30	316	135	200	186	38	226	222	253	393	119	241	238	81	160	184	94	83	372	365
Selenomonadaceae	84	139	108	96	328	149	862	13	243	574	300	156	354	183	61	128	165	940	111	163	265	52	16	80	70	84	224	8	37	48	150	139	739	39	0	80	192	117	342	219	183	219	52	40	90	64	143	64	250
Peptostreptococcales-Tissierellales	0	125	0	120	163	54	126	62	29	225	94	214	121	77	0	10	53	188	42	105	143	138	236	270	163	241	251	176	249	308	227	276	462	9	44	34	254	303	320	851	213	101	166	508	6	199	33	77	259
Peptostreptococcaceae	5	42	137	142	233	214	307	78	138	512	274	546	11	0	0	129	126	337	0	187	237	87	179	100	135	97	208	0	0	0	234	188	255	0	0	0	205	264	222	127	86	217	86	234	58	137	0	231	154
Clostridia_UCG-014	0	12	0	152	182	6	120	0	214	181	170	5	214	389	0	107	156	392	72	108	15	104	172	140	200	262	122	9	0	14	577	139	263	223	0	0	469	169	351	71	1221	308	136	256	132	25	122	32	142
Burkholderiaceae	308	124	1101	0	11	0	164	146	84	0	0	20	84	0	44	0	0	333	50	40	241	139	121	123	45	208	49	623	7	83	133	357	269	0	14	13	184	85	45	0	22	138	155	73	705	124	417	1	15
Tannerellaceae	23	114	132	99	131	157	203	28	87	198	102	146	112	48	0	0	0	100	118	157	312	23	0	10	0	119	157	136	93	119	23	57	213	0	0	0	54	134	148	127	123	156	133	199	324	163	94	104	102
Weeksellaceae	0	42	86	3	57	0	183	40	58	7	10	33	84	73	27	60	97	356	209	102	200	181	140	291	64	0	41	126	0	73	30	123	80	38	46	43	52	65	37	33	158	70	155	43	317	28	147	0	27
Bifidobacteriaceae	0	0	0	114	200	114	23	7	11	25	95	15	0	66	10	33	37	120	25	51	27	0	0	15	36	48	47	1	107	0	2	8	0	463	254	618	50	47	57	2	4	131	34	32	59	0	25	93	243
Corynebacteriaceae	0	104	15	28	36	79	60	0	26	69	82	62	85	30	17	68	54	45	69	83	87	97	64	28	101	152	113	13	0	5	78	53	53	12	102	113	41	161	97	71	37	146	63	54	281	81	295	2	0
Lactobacillaceae	0	0	8	49	257	155	0	0	0	0	0	0	0	0	0	24	29	228	0	0	61	0	0	0	0	20	148	104	562	63	0	0	0	371	330	479	7	0	63	0	0	143	0	0	82	0	0	45	201
Aerococcaceae	0	0	0	0	0	0	0	21	37	0	0	0	0	0	209	0	0	115	125	21	23	107	252	0	31	77	32	61	0	67	55	166	0	0	0	0	115	332	86	0	0	61	152	72	121	58	45	178	34
Paludibacteraceae	3	33	4	62	53	94	55	17	0	177	0	0	41	40	0	16	14	64	0	51	59	0	0	0	14	60	61	83	167	130	0	0	72	4	0	49	6	40	2	34	80	57	10	3	700	86	154	0	0
Enterobacteriaceae	0	0	220	0	57	20	176	2	0	37	0	0	88	53	73	14	0	233	42	0	0	23	0	72	21	12	17	12	49	7	29	3	70	32	82	109	0	41	0	43	190	43	23	11	186	32	166	17	110
Synergistaceae	0	16	0	36	87	139	174	12	10	204	18	34	38	35	0	16	5	47	0	46	133	0	0	0	8	82	29	52	62	14	36	7	138	0	0	0	0	77	44	133	39	14	8	0	50	0	14	28	117
Cardiobacteriaceae	0	20	31	3	0	9	68	71	23	10	12	32	48	0	17	0	2	100	34	0	56	5	6	20	29	13	11	12	0	0	28	88	152	0	0	0	5	72	18	12	10	24	12	11	237	145	261	23	2
Rikenellaceae	0	0	7	75	49	177	73	3	0	109	21	0	0	0	0	58	24	15	9	33	83	3	0	0	28	60	63	9	0	0	0	0	17	0	0	0	0	0	0	59	31	0	2	8	43	12	3	144	32
Eggerthellaceae	9	0	0	0	58	41	0	2	8	87	0	21	10	0	0	18	13	0	15	4	6	10	0	16	40	22	34	6	0	4	58	25	17	33	3	49	0	56	71	58	37	0	0	33	33	0	0	25	0
Lentimicrobiaceae	0	0	0	43	72	133	73	7	0	124	23	49	0	0	0	31	23	62	0	17	102	0	0	0	0	59	41	7	11	7	4	0	16	0	0	0	0	3	3	0	0	40	13	23	17	0	0	0	0
Chloroplast	0	0	0	0	160	0	151	21	0	0	0	0	20	51	0	0	0	158	37	0	0	0	6	0	0	0	0	69	44	0	0	0	55	30	0	0	0	0	0	0	0	56	0	0	0	0	0	0	16
unknown_Bacteria	13	0	44	33	0	29	0	0	6	29	0	3	15	18	4	23	11	0	0	3	10	13	24	27	0	0	18	18	31	0	48	72	69	0	3	35	28	21	44	25	45	17	3	0	39	0	38	19	4
Peptococcaceae	0	4	0	0	8	34	17	15	6	116	28	0	0	0	0	0	0	0	0	10	61	0	4	0	0	26	2	23	41	24	30	9	81	0	0	0	6	56	83	0	0	46	0	20	0	0	35	0	3
Defluviitaleaceae	0	0	0	11	19	53	67	4	0	124	35	0	0	0	0	0	0	86	4	34	43	6	0	0	6	11	0	0	0	0	32	0	38	0	0	0	0	0	0	0	2	6	0	0	0	0	0	2	7
Clostridia_vadinBB60_group	0	0	0	1	40	81	89	0	0	61	0	0	0	0	0	19	0	25	0	0	17	0	0	0	0	13	0	0	17	0	0	4	20	0	0	0	0	0	0	4	0	0	0	3	0	0	0	12	65
Desulfobulbaceae	0	0	0	0	31	80	24	0	0	0	61	0	3	3	0	0	10	37	0	7	51	0	0	4	7	29	0	74	0	9	29	0	18	0	0	0	0	0	0	0	3	0	0	0	0	0	0	27	0
Campylobacteraceae	0	0	0	0	0	17	49	0	8	0	3	0	24	12	0	0	0	27	0	11	28	0	0	2	2	0	7	0	0	2	7	10	99	5	0	0	2	0	8	11	13	13	3	0	41	4	18	5	39
RF39	0	0	0	0	0	0	7	20	0	20	6	0	7	11	0	0	12	0	0	58	5	0	24	0	0	13	0	0	0	0	101	33	54	5	21	16	0	0	0	25	57	25	0	8	0	0	12	0	0
Comamonadaceae	0	0	4	3	0	0	78	0	0	6	0	3	8	3	0	0	0	0	3	0	12	0	0	2	3	0	0	0	0	0	32	53	56	0	0	0	0	0	6	4	0	32	0	0	111	0	48	0	0
Mycoplasmataceae	3	6	0	0	4	41	24	10	0	30	17	6	0	2	0	17	0	0	0	15	16	0	0	3	0	0	0	4	16	0	37	0	58	0	0	0	7	11	0	68	22	0	0	0	0	0	3	11	5
unknown_Unassigned	0	0	0	0	0	0	0	6	0	0	29	24	0	0	0	0	0	0	20	30	20	0	0	0	0	23	0	0	0	21	0	0	0	10	43	0	0	0	0	0	0	0	40	15	25	9	0	0	0
Acholeplasmataceae	0	0	0	6	40	41	137	0	0	0	0	0	0	0	0	85	0	57	0	0	7	0	0	0	0	0	0	0	0	0	0	0	0	0	0	0	0	0	0	0	0	0	0	0	0	0	0	0	0
Mitochondria	0	0	0	0	89	0	14	0	0	0	0	0	0	5	0	0	0	137	16	0	10	0	0	0	0	0	0	6	0	0	0	0	0	0	0	0	0	0	0	0	0	18	0	0	0	0	0	0	0
Eubacteriaceae	0	0	0	3	72	0	10	0	0	28	7	0	0	0	0	0	0	0	0	0	0	0	3	0	0	0	0	0	6	5	0	0	0	0	0	0	8	6	36	0	0	8	0	0	32	0	11	12	42
Bacteroidales_Incertae_Sedis	0	0	0	5	62	28	0	0	0	13	3	0	15	6	0	0	0	83	3	2	15	0	0	0	0	0	0	0	7	0	0	2	3	0	0	0	0	4	0	0	0	0	0	0	0	0	0	10	0
Propionibacteriaceae	0	0	0	0	0	0	13	0	0	0	0	0	0	2	0	0	0	54	0	0	0	0	0	0	0	0	0	0	0	0	16	14	13	0	0	3	0	0	0	0	0	10	3	4	58	12	36	8	35
unknown_Lactobacillales	0	0	0	3	0	0	0	3	3	0	0	3	0	6	0	14	3	2	0	3	2	6	8	18	7	9	0	3	0	15	30	9	3	0	5	0	7	2	3	11	4	5	3	16	0	0	0	0	0
Absconditabacteriales_(SR1)	0	0	0	6	0	8	8	0	0	0	0	0	0	0	0	3	6	30	3	11	3	0	22	3	0	0	0	0	0	0	0	21	0	0	0	0	7	20	5	0	3	8	0	17	13	11	4	0	0
Erysipelotrichaceae	0	0	0	5	0	0	2	3	0	9	9	9	6	0	0	0	7	0	0	0	0	0	10	19	0	0	22	0	0	0	12	0	4	4	0	0	13	4	8	2	3	7	3	11	4	0	0	0	0
Erysipelatoclostridiaceae	0	0	0	13	18	0	0	0	0	15	22	4	0	0	0	0	0	0	0	0	0	0	0	0	6	19	2	0	0	0	3	0	7	0	0	0	0	0	0	0	0	0	3	0	6	2	0	39	27
Desulfovibrionaceae	0	0	0	0	16	35	0	0	0	24	4	0	0	0	0	0	0	3	0	0	0	0	0	0	0	0	0	0	0	0	0	0	0	0	0	0	0	0	0	0	0	0	0	0	0	0	0	0	0
Xanthomonadaceae	2	0	11	0	6	0	0	0	0	0	0	0	0	8	0	0	0	30	0	0	8	8	0	3	0	0	0	0	0	0	4	0	9	0	0	0	0	0	4	0	13	2	0	0	28	0	15	0	8
Bacteroidaceae	0	0	0	0	0	48	0	0	0	23	0	0	0	22	0	0	0	0	0	0	0	0	0	0	0	0	0	0	0	0	0	0	0	0	0	0	8	0	3	0	0	0	0	2	0	0	0	0	0
p-2534-18B5_gut_group	0	0	0	40	60	49	0	0	0	0	0	0	0	0	0	0	0	0	0	0	0	0	0	0	0	0	0	0	0	0	0	0	0	0	0	0	0	0	0	0	0	0	0	0	0	0	0	0	0
JGI_0000069-P22	0	0	0	0	0	0	0	0	0	0	0	3	0	0	0	0	0	0	0	0	2	0	0	0	0	0	0	0	0	0	14	61	6	0	0	0	0	0	0	0	0	0	0	0	19	0	0	0	0
Muribaculaceae	0	0	0	0	0	0	0	0	0	0	0	0	0	0	0	0	0	0	0	0	0	0	0	0	0	0	0	0	0	0	0	0	0	0	0	0	0	0	0	0	0	0	0	0	0	0	0	13	78
Pseudomonadaceae	0	3	9	0	3	0	8	0	0	0	0	0	0	0	0	0	0	10	2	0	0	0	0	0	0	0	0	0	0	0	0	2	5	0	4	0	0	4	0	0	8	0	0	0	10	0	6	0	6
Izemoplasmatales	0	0	0	0	11	29	17	0	0	19	0	0	0	0	0	0	0	21	2	2	0	0	0	0	0	0	0	0	0	0	0	0	0	0	0	0	0	0	0	0	0	0	0	0	0	0	0	0	0
F082	0	0	0	0	0	0	0	0	0	42	50	2	0	0	0	0	0	0	0	0	0	0	0	0	0	0	0	0	0	0	0	0	0	0	0	0	0	0	0	0	0	0	0	0	0	0	0	0	0
Anaerolineaceae	0	0	0	0	0	6	0	0	0	5	7	0	2	0	0	0	0	0	0	0	18	3	0	0	0	0	15	9	3	0	0	0	0	0	0	0	0	0	0	0	0	0	0	0	7	0	0	0	0
unknown_Alphaproteobacteria	0	0	0	6	3	30	23	0	0	0	0	0	0	0	0	10	0	0	0	0	0	0	0	0	0	0	0	0	0	0	0	0	0	0	0	0	0	0	0	0	0	0	0	0	0	0	0	0	0
[Eubacterium]_coprostanoligenes_group	0	0	0	0	36	4	0	0	0	12	8	3	0	0	0	0	0	5	0	0	0	0	0	0	0	0	0	0	0	0	0	0	0	0	0	0	0	0	0	0	0	0	0	0	0	0	0	0	0
Puniceicoccaceae	0	0	0	0	0	0	0	0	0	0	0	0	0	0	0	0	0	0	6	29	29	0	0	0	0	0	0	0	0	0	0	0	0	0	0	0	0	0	0	0	0	0	0	0	0	0	0	0	0
Moraxellaceae	0	0	0	0	0	0	3	0	0	0	0	0	0	0	0	0	0	0	0	0	0	0	0	0	0	0	0	0	0	0	0	0	0	0	0	0	0	16	8	0	0	0	0	0	22	0	2	0	0
unknown_Micrococcales	0	0	0	0	23	0	0	0	0	2	0	0	0	0	0	0	6	0	0	0	0	0	0	0	2	0	0	0	0	2	0	0	0	2	3	0	0	0	3	0	0	0	0	3	0	0	0	0	0
Leuconostocaceae	0	0	0	0	0	0	8	0	0	0	0	0	0	0	0	0	0	41	0	0	0	0	0	0	0	0	0	0	0	0	0	0	0	0	0	0	0	0	0	0	0	0	0	0	0	0	0	0	0
Yersiniaceae	0	0	0	0	0	0	0	0	0	0	0	0	0	0	0	0	0	3	0	0	0	0	0	0	0	0	0	0	0	0	0	0	0	0	0	0	0	0	0	0	0	0	0	0	0	0	46	0	0
unknown_Bacteroidia	0	0	0	0	0	0	0	2	0	0	0	0	0	0	0	7	0	36	0	0	0	0	0	0	0	0	0	0	0	0	0	0	0	0	0	0	0	0	0	0	0	0	0	0	0	0	0	0	0
unknown_Firmicutes	0	0	0	0	3	0	0	0	0	6	0	4	0	0	0	0	0	0	0	0	0	0	0	0	0	0	0	0	0	0	5	6	0	0	0	0	7	0	3	0	0	0	0	0	0	0	0	0	0
Deinococcaceae	0	0	0	0	0	0	0	0	0	0	0	0	0	0	0	0	0	0	0	0	0	0	0	0	0	0	0	0	0	0	0	0	0	0	0	0	0	0	0	0	0	0	0	0	36	0	0	0	0
P5D1-392	0	0	0	0	0	0	0	2	2	0	4	0	0	0	0	0	0	0	0	3	3	0	7	0	0	0	3	0	0	0	0	0	0	0	0	3	0	0	0	0	0	0	4	0	0	0	0	0	0
Celerinatantimonadaceae	0	0	0	0	0	0	29	0	0	0	0	0	0	0	0	0	0	0	0	0	0	0	0	0	0	0	0	0	0	0	0	0	0	0	0	0	0	0	0	0	0	0	0	0	0	0	0	0	0
Marinifilaceae	0	0	0	0	0	0	0	0	0	0	0	0	0	0	0	0	0	0	0	0	0	0	0	0	0	28	0	0	0	0	0	0	0	0	0	0	0	0	0	0	0	0	0	0	0	0	0	0	0
uncultured	0	0	0	2	7	19	0	0	0	0	0	0	0	0	0	0	0	0	0	0	0	0	0	0	0	0	0	0	0	0	0	0	0	0	0	0	0	0	0	0	0	0	0	0	0	0	0	0	0
Desulfomicrobiaceae	0	0	0	0	0	0	0	0	0	0	0	0	0	0	0	0	0	0	0	0	0	0	0	0	0	0	0	0	0	0	0	0	0	0	0	0	0	0	0	0	0	6	0	10	0	0	0	0	0
Staphylococcaceae	0	0	0	0	0	0	0	0	0	0	0	0	0	9	0	0	0	0	0	0	6	0	0	0	0	0	0	0	0	0	0	0	0	0	0	0	0	0	0	0	0	0	0	0	0	0	0	0	0
Chitinophagaceae	0	0	0	0	0	0	0	0	0	0	0	0	0	0	0	0	0	0	0	0	0	0	0	0	0	0	0	0	0	0	0	0	0	0	0	0	0	0	0	0	0	0	0	0	14	0	0	0	0
unknown_Bacilli	0	0	0	0	0	0	0	0	3	0	0	3	0	0	0	0	0	0	0	0	0	0	0	0	0	0	0	0	0	0	0	0	0	0	0	0	2	0	0	0	0	0	0	0	0	0	0	5	0
Sphingobacteriaceae	0	0	0	0	0	0	0	0	0	0	0	0	0	0	0	0	0	0	0	0	0	0	0	0	0	0	0	0	0	0	0	0	0	0	0	0	0	0	0	0	0	0	0	0	12	0	0	0	0
Dermatophilaceae	0	0	0	0	0	0	0	0	0	0	0	0	0	0	0	0	0	0	0	3	0	0	0	0	0	3	0	0	0	5	0	0	0	0	0	0	0	0	0	0	0	0	0	0	0	0	0	0	0
unknown_Actinobacteria	0	0	0	0	0	0	0	2	0	0	0	0	0	0	0	0	0	0	0	0	0	0	0	0	0	0	0	0	1	0	0	0	0	2	0	0	0	0	0	0	0	0	0	0	0	0	0	3	0
unknown_Clostridia	0	0	0	0	0	0	0	0	0	0	0	0	0	0	0	0	0	0	0	0	0	0	0	0	0	0	0	0	0	0	0	0	0	0	0	0	0	0	0	0	0	0	6	0	0	0	0	0	0
unknown_Peptostreptococcales-Tissierellales	0	0	0	0	0	0	0	0	0	0	0	3	0	0	0	0	0	0	0	0	0	0	0	0	0	0	0	0	0	0	3	0	0	0	0	0	0	0	0	0	0	0	0	0	0	0	0	0	0
Xanthobacteraceae	0	0	0	0	0	0	0	0	0	0	0	0	0	0	0	0	0	0	0	0	0	0	0	0	0	0	0	0	0	0	0	0	0	0	0	0	0	0	0	0	0	0	0	0	0	0	0	0	0
Paracaedibacteraceae	0	0	0	0	0	0	0	0	0	0	0	0	0	0	0	0	0	5	0	0	0	0	0	0	0	0	0	0	0	0	0	0	0	0	0	0	0	0	0	0	0	0	0	0	0	0	0	0	0
Methanobacteriaceae	0	0	0	0	0	0	0	0	0	0	4	0	0	0	0	0	0	0	0	0	0	0	0	0	0	0	0	0	0	0	0	0	0	0	0	0	0	0	0	0	0	0	0	0	0	0	0	0	0
unknown_Burkholderiales	0	0	0	0	0	0	0	0	0	0	0	0	0	0	0	0	0	0	0	0	0	0	0	0	3	0	0	0	0	0	0	0	0	0	0	0	0	0	0	0	0	1	0	0	0	0	0	0	0
Dermabacteraceae	0	0	0	0	0	0	0	0	0	0	0	0	0	0	0	0	0	0	0	0	0	0	0	0	0	0	0	0	0	0	0	0	0	0	3	0	0	0	0	0	0	0	0	0	0	0	0	0	0
Rhodobacteraceae	0	0	0	0	0	0	0	0	0	0	0	0	0	0	0	0	0	0	0	0	0	0	0	0	0	0	0	0	0	0	0	0	0	0	0	3	0	0	0	0	0	0	0	0	0	0	0	0	0
Rhodocyclaceae	0	0	0	0	0	0	0	0	0	0	0	0	0	0	0	0	0	0	0	0	0	0	0	0	0	0	0	0	0	0	0	0	0	0	3	0	0	0	0	0	0	0	0	0	0	0	0	0	0
unknown_Bacillales	0	0	0	0	0	0	0	0	0	0	0	0	0	0	0	0	0	0	0	0	0	0	0	0	0	0	0	0	0	0	0	0	0	0	0	0	0	0	0	0	0	3	0	0	0	0	0	0	0
unknown_Bacteroidales	0	0	0	0	0	0	0	0	0	0	0	0	0	0	0	0	0	0	0	0	0	0	0	0	0	0	0	0	0	0	0	0	0	0	0	0	0	0	0	0	0	0	0	0	0	0	0	0	0
unknown_Enterobacterales	0	0	0	0	0	0	0	0	0	0	0	0	0	0	0	0	0	0	0	0	0	0	0	0	0	0	0	0	0	0	0	0	0	0	3	0	0	0	0	0	0	0	0	0	0	0	0	0	0
Beijerinckiaceae	0	0	0	0	2	0	0	0	0	0	0	0	0	0	0	0	0	0	0	0	0	0	0	0	0	0	0	0	0	0	0	0	0	0	0	0	0	0	0	0	0	0	0	0	0	0	0	0	0
Enterococcaceae	0	0	0	0	0	0	0	0	0	0	0	0	0	0	0	0	0	0	0	0	0	0	0	0	0	0	0	0	0	0	0	0	0	0	0	0	0	0	0	0	0	0	0	0	0	0	0	0	0
Gracilibacteria	0	0	0	0	0	0	0	0	0	0	0	0	0	0	0	0	0	0	0	2	0	0	0	0	0	0	0	0	0	0	0	0	0	0	0	0	0	0	0	0	0	0	0	0	0	0	0	0	0
Isosphaeraceae	0	0	0	0	0	0	0	0	0	0	0	0	0	0	0	0	0	0	0	2	0	0	0	0	0	0	0	0	0	0	0	0	0	0	0	0	0	0	0	0	0	0	0	0	0	0	0	0	0
Ruminococcaceae	0	0	0	0	0	0	0	0	0	0	0	0	0	0	0	0	0	0	0	0	0	0	0	0	0	0	0	0	0	0	0	2	0	0	0	0	0	0	0	0	0	0	0	0	0	0	0	0	0
Acidaminococcaceae	0	0	0	0	0	0	0	0	0	0	0	0	0	0	0	0	0	0	0	0	0	0	0	0	0	0	0	0	0	0	0	0	0	0	0	0	0	0	0	0	0	0	0	0	0	0	0	0	0
Akkermansiaceae	0	0	0	0	0	0	0	0	0	0	0	0	0	0	0	0	0	0	0	0	0	0	0	0	0	0	0	0	0	0	0	0	0	0	0	0	0	0	0	0	0	0	0	0	0	0	0	0	0
Bacillaceae	0	0	0	0	0	0	0	0	0	0	0	0	0	0	0	0	0	0	0	0	0	0	0	0	0	0	0	0	0	0	0	0	0	0	0	0	0	0	0	0	0	0	0	0	0	0	0	0	0
Barnesiellaceae	0	0	0	0	0	0	0	0	0	0	0	0	0	0	0	0	0	0	0	0	0	0	0	0	0	0	0	0	0	0	0	0	0	0	0	0	0	0	0	0	0	0	0	0	0	0	0	0	0
Blastocatellaceae	0	0	0	0	0	0	0	0	0	0	0	0	0	0	0	0	0	0	0	0	0	0	0	0	0	0	0	0	0	0	0	0	0	0	0	0	0	0	0	0	0	0	0	0	0	0	0	0	0
Butyricicoccaceae	0	0	0	0	0	0	0	0	0	0	0	0	0	0	0	0	0	0	0	0	0	0	0	0	0	0	0	0	0	0	0	0	0	0	0	0	0	0	0	0	0	0	0	0	0	0	0	0	0
Caulobacteraceae	0	0	0	0	0	0	0	0	0	0	0	0	0	0	0	0	0	0	0	0	0	0	0	0	0	0	0	0	0	0	0	0	0	0	0	0	0	0	0	0	0	0	0	0	0	0	0	0	0
Christensenellaceae	0	0	0	0	0	0	0	0	0	0	0	0	0	0	0	0	0	0	0	0	0	0	0	0	0	0	0	0	0	0	0	0	0	0	0	0	0	0	0	0	0	0	0	0	0	0	0	0	0
Coriobacteriaceae	0	0	0	0	0	0	0	0	0	0	0	0	0	0	0	0	0	0	0	0	0	0	0	0	0	0	0	0	0	0	0	0	0	0	0	0	0	0	0	0	0	0	0	0	0	0	0	0	0
Hungateiclostridiaceae	0	0	0	0	0	0	0	0	0	0	0	0	0	0	0	0	0	0	0	0	0	0	0	0	0	0	0	0	0	0	0	0	0	0	0	0	0	0	0	0	0	0	0	0	0	0	0	0	0
Oscillospiraceae	0	0	0	0	0	0	0	0	0	0	0	0	0	0	0	0	0	0	0	0	0	0	0	0	0	0	0	0	0	0	0	0	0	0	0	0	0	0	0	0	0	0	0	0	0	0	0	0	0
Rhizobiaceae	0	0	0	0	0	0	0	0	0	0	0	0	0	0	0	0	0	0	0	0	0	0	0	0	0	0	0	0	0	0	0	0	0	0	0	0	0	0	0	0	0	0	0	0	0	0	0	0	0
Sutterellaceae	0	0	0	0	0	0	0	0	0	0	0	0	0	0	0	0	0	0	0	0	0	0	0	0	0	0	0	0	0	0	0	0	0	0	0	0	0	0	0	0	0	0	0	0	0	0	0	0	0
UCG-010	0	0	0	0	0	0	0	0	0	0	0	0	0	0	0	0	0	0	0	0	0	0	0	0	0	0	0	0	0	0	0	0	0	0	0	0	0	0	0	0	0	0	0	0	0	0	0	0	0
unknown_Fusobacteriales	0	0	0	0	0	0	0	0	0	0	0	0	0	0	0	0	0	0	0	0	0	0	0	0	0	0	0	0	0	0	0	0	0	0	0	0	0	0	0	0	0	0	0	0	0	0	0	0	0
unknown_Negativicutes	0	0	0	0	0	0	0	0	0	0	0	0	0	0	0	0	0	0	0	0	0	0	0	0	0	0	0	0	0	0	0	0	0	0	0	0	0	0	0	0	0	0	0	0	0	0	0	0	0
unknown_Veillonellales-Selenomonadales	0	0	0	0	0	0	0	0	0	0	0	0	0	0	0	0	0	0	0	0	0	0	0	0	0	0	0	0	0	0	0	0	0	0	0	0	0	0	0	0	0	0	0	0	0	0	0	0	0
vadinBE97	0	0	0	0	0	0	0	0	0	0	0	0	0	0	0	0	0	0	0	0	0	0	0	0	0	0	0	0	0	0	0	0	0	0	0	0	0	0	0	0	0	0	0	0	0	0	0	0	0
[truncated: 10 more columns]

## Sheet: GenusfeatureCounts
TimePoint	therapyT2	therapyT1	therapyT3	therapyT2	therapyT1	therapyT3	therapyT2	therapyT1	therapyT3	therapyT2	therapyT1	therapyT3	therapyT2	therapyT1	therapyT3	therapyT2	therapyT1	therapyT3	therapyT2	therapyT1	therapyT3	therapyT2	therapyT1	therapyT3	therapyT2	therapyT1	therapyT3	therapyT1	therapyT2	therapyT3	therapyT2	therapyT1	therapyT3	therapyT1	therapyT2	therapyT3	therapyT2	therapyT1	therapyT3	therapyT2	therapyT3	therapyT2	therapyT1	therapyT3	therapyT2	therapyT1	therapyT3	therapyT2	therapyT3
Patient	001	001	001	002	002	002	003	003	003	005	005	005	007	007	007	009	009	009	010	010	010	011	011	011	013	013	013	014	014	014	015	015	015	016	016	016	017	017	017	018	018	019	019	019	022	022	022	023	023
Features	001GYC5	001GYD1	001GYpreR	002GYC5	002GYD1	002GYW52	003GYC4	003GYD1	003GYW52	005GYC5	005GYD1	005GYW52	007GYC5	007GYD1	007GYW52	009GYC5	009GYD1	009GYpreR	010GYC5	010GYD1	010GYW52	011GYC5	011GYD1	011GYW52	013GYC5	013GYD1	013GYW52	014GYC2	014GYC6	014GYW52	015GYC5	015GYD1	015GYW52	016GYC2	016GYC6	016GYW52	017GYC5	017GYD1	017GYW52	018GYC5	018GYW52	019GYC6	019GYD1	019GYW52	022GYC5	022GYD1	022GYW52	023GYC4	023GYC8
Streptococcus	8497	7205	5349	5506	6711	3550	4668	2614	2344	4466	5251	2355	7593	11149	5807	10139	8084	2921	7495	4807	4249	9564	9314	6524	5083	2517	5152	3140	6558	4209	4401	6912	3051	4326	17733	8132	7469	4713	4633	4661	12109	5450	10457	3450	11222	5737	8755	5588	8687
Prevotella	436	935	855	1930	1658	1155	1615	839	1136	2548	1301	1687	1775	1556	958	580	368	2510	773	1893	1473	774	320	1035	923	763	778	272	1100	352	1118	717	1702	1846	622	1336	1073	1109	1850	1180	2335	1691	527	1061	1575	999	1112	1510	2516
Veillonella	464	289	13	672	466	330	285	624	757	888	1049	881	721	1153	774	481	263	1527	628	465	432	702	121	655	736	369	1133	157	865	293	233	130	623	1380	523	1081	562	263	1158	315	538	643	494	526	632	451	395	878	605
Actinomyces	272	265	372	747	443	336	309	443	766	599	868	770	808	603	54	485	1439	766	284	823	417	452	537	634	758	341	934	133	314	394	974	323	633	1130	295	752	767	557	893	258	661	528	577	412	406	264	517	556	981
Haemophilus	1009	1338	2224	161	17	139	431	529	234	217	360	309	130	164	396	115	351	858	459	536	914	357	240	550	355	179	299	302	60	487	309	575	309	109	0	112	296	255	289	459	467	360	413	244	122	433	1898	317	0
Neisseria	564	263	532	0	12	0	575	304	115	58	32	23	339	161	364	95	88	644	330	936	1171	135	115	376	493	683	242	2719	48	972	243	861	1230	0	12	87	275	537	393	517	146	183	184	229	1107	1067	1077	289	0
Rothia	482	146	396	391	348	306	594	295	360	224	374	275	513	331	365	550	419	680	221	830	429	448	545	337	510	215	342	503	722	1410	474	491	199	554	543	462	293	278	459	179	391	321	790	164	318	349	461	332	581
Porphyromonas	59	355	75	249	196	395	231	184	207	521	248	451	165	99	0	213	303	326	364	1060	1053	452	473	763	525	418	365	317	201	225	1133	998	776	0	28	31	493	410	358	693	459	539	680	681	739	1477	381	413	421
Fusobacterium	198	250	24	502	290	407	658	318	367	576	274	534	280	318	109	4	2	260	205	544	668	84	43	301	170	397	352	379	568	177	301	444	982	177	33	121	358	367	456	701	907	544	236	420	798	547	632	343	659
Capnocytophaga	236	195	427	129	256	207	1078	274	156	123	130	203	368	154	135	44	122	1401	172	277	463	134	86	243	168	239	272	184	78	314	490	1075	621	16	83	89	257	282	164	332	273	463	141	365	1379	1053	835	290	60
Leptotrichia	37	95	0	288	152	100	119	396	500	281	378	503	635	520	227	26	201	469	202	385	146	268	200	258	367	224	360	148	224	303	458	531	755	441	33	70	264	136	338	177	230	682	150	226	534	445	361	149	606
Granulicatella	240	239	401	123	68	61	307	211	230	74	74	127	91	244	83	273	253	404	345	284	277	716	592	921	275	74	363	155	236	453	317	357	117	189	158	414	312	330	184	125	751	279	429	334	317	352	155	110	212
Alloprevotella	174	321	223	377	150	375	227	371	240	290	118	195	392	278	73	0	65	193	163	505	462	332	89	234	197	204	167	125	133	103	218	302	241	127	157	188	158	156	214	350	565	350	89	255	304	1168	247	216	486
Treponema	58	142	7	374	516	690	1387	103	6	1604	328	183	17	7	0	850	38	328	87	569	896	17	5	12	78	226	83	87	53	34	158	63	571	2	3	0	74	110	283	192	39	281	105	90	90	0	43	126	665
Gemella	58	130	0	101	102	84	136	92	128	103	71	130	117	124	297	168	222	74	138	468	85	206	610	320	325	110	310	232	63	77	221	215	57	63	810	47	224	341	123	87	583	259	1007	275	243	112	257	150	400
Atopobium	72	53	84	200	405	115	138	58	139	234	270	194	161	162	98	78	156	275	46	129	114	103	133	0	208	2	219	26	119	26	279	121	145	186	38	226	215	243	315	119	241	202	72	159	139	94	42	270	197
Parvimonas	0	125	0	113	124	43	126	62	29	225	94	214	121	77	0	10	49	188	42	102	116	138	236	270	153	233	211	176	249	308	227	276	462	5	44	34	254	297	320	851	213	81	166	486	6	199	33	64	259
Selenomonas	84	83	0	96	294	140	733	11	231	430	300	154	328	183	61	128	122	723	73	163	245	8	16	62	56	64	210	8	33	48	89	139	625	10	0	57	151	117	212	126	183	174	52	40	69	64	81	64	139
Clostridia_UCG-014	0	12	0	152	182	6	120	0	214	181	170	5	214	389	0	107	156	392	72	108	15	104	172	140	200	262	122	9	0	14	577	139	263	223	0	0	469	169	351	71	1221	308	136	256	132	25	122	32	142
Lachnoanaerobaculum	42	51	0	380	172	72	77	77	120	69	179	234	124	85	69	56	186	389	136	189	126	111	168	160	199	196	311	0	101	104	315	144	267	273	98	127	136	49	191	64	183	160	53	171	202	153	56	126	232
Oribacterium	71	40	0	250	224	27	54	100	165	259	149	242	156	122	0	17	251	401	22	137	11	37	145	225	125	151	409	5	73	19	192	39	283	37	0	0	117	2	293	139	318	249	121	230	206	100	70	126	379
Lautropia	308	119	1100	0	0	0	164	146	84	0	0	20	84	0	44	0	0	297	42	40	241	139	121	123	45	208	49	623	0	83	133	357	269	0	0	0	184	85	45	0	0	138	155	73	705	124	389	0	0
[Eubacterium]_nodatum_group	0	101	0	10	145	35	314	93	167	264	207	408	69	104	0	12	44	175	0	59	63	0	191	182	369	155	307	18	0	0	257	45	236	26	0	0	139	103	183	219	242	6	68	159	0	134	24	184	249
Stomatobaculum	11	28	0	317	254	135	102	127	210	174	190	97	216	115	29	2	199	242	29	234	34	0	129	124	192	129	133	0	0	30	246	27	131	230	86	33	55	7	134	31	351	52	74	94	71	38	0	78	133
Tannerella	23	114	132	99	131	157	203	28	87	198	102	146	112	48	0	0	0	100	118	157	312	23	0	10	0	119	157	136	93	119	23	57	213	0	0	0	54	134	148	127	123	156	133	199	324	163	94	104	102
Peptostreptococcus	0	35	137	87	117	0	114	47	95	192	151	297	11	0	0	30	71	162	0	88	65	35	176	100	133	79	208	0	0	0	207	129	131	0	0	0	131	139	113	109	86	120	60	216	58	137	0	72	135
Mogibacterium	0	0	0	46	130	19	108	30	89	160	130	215	73	71	0	35	57	109	17	92	82	75	45	136	51	66	49	25	87	54	94	71	166	35	0	21	51	138	156	149	170	44	57	61	33	73	36	135	106
Bergeyella	0	23	0	3	28	0	142	40	58	0	10	33	60	53	18	49	97	279	207	81	185	155	140	275	55	0	41	126	0	73	30	123	63	27	0	14	52	53	37	33	83	56	155	43	184	28	101	0	0
Actinobacillus	0	437	497	11	0	104	73	0	0	0	0	0	0	0	488	0	0	0	0	9	105	73	0	54	85	89	24	0	0	3	0	8	0	0	0	0	0	0	0	0	0	0	111	0	0	64	0	202	10
Corynebacterium	0	104	15	28	36	79	60	0	26	69	82	62	85	30	17	68	54	45	69	83	87	97	64	28	101	152	113	13	0	5	78	53	53	12	102	113	41	161	97	71	37	146	63	54	281	81	295	2	0
Aggregatibacter	0	0	0	0	0	67	119	104	48	87	40	22	116	57	0	0	0	0	109	70	168	80	0	119	29	192	25	0	0	0	114	395	56	0	0	0	67	125	150	168	18	95	114	187	96	135	277	0	0
Lactobacillus	0	0	8	49	257	155	0	0	0	0	0	0	0	0	0	24	29	228	0	0	61	0	0	0	0	20	148	104	562	63	0	0	0	371	330	479	7	0	63	0	0	143	0	0	82	0	0	45	201
Megasphaera	0	0	0	162	84	91	0	102	142	124	85	116	139	97	70	0	115	64	0	89	53	117	0	65	122	0	64	0	27	0	104	0	139	112	0	123	50	0	77	0	98	0	0	91	0	106	0	65	135
Abiotrophia	0	0	0	0	0	0	0	21	37	0	0	0	0	0	209	0	0	115	125	21	23	107	252	0	31	77	32	61	0	67	55	166	0	0	0	0	115	332	86	0	0	61	152	72	121	55	45	178	34
F0058	3	33	4	62	53	94	55	17	0	177	0	0	41	40	0	16	14	64	0	51	59	0	0	0	14	60	61	83	167	130	0	0	72	4	0	49	6	40	2	34	80	57	10	3	700	86	154	0	0
Escherichia-Shigella	0	0	220	0	57	20	176	2	0	37	0	0	88	53	73	14	0	233	42	0	0	23	0	72	21	12	17	12	49	7	29	3	70	32	82	109	0	41	0	43	190	43	23	11	186	32	166	17	110
Filifactor	0	5	0	55	106	212	134	31	40	193	91	192	0	0	0	92	55	113	0	76	162	50	0	0	0	0	0	0	0	0	0	3	82	0	0	0	33	75	63	0	0	68	3	0	0	0	0	120	19
Catonella	17	0	0	70	1	68	80	26	49	283	76	95	53	15	0	77	28	67	0	0	62	0	39	0	38	74	25	46	52	26	145	61	140	0	0	0	0	41	9	78	83	126	0	53	75	6	47	21	90
unknown_Pasteurellaceae	31	138	28	3	3	9	14	124	42	2	12	15	2	0	10	7	9	9	13	37	16	9	0	31	35	28	20	7	0	2	45	19	27	6	3	0	10	9	8	17	38	36	22	9	59	435	800	12	0
Dialister	0	7	12	40	120	74	124	24	16	65	36	3	0	0	48	0	0	359	0	7	72	0	0	25	0	0	53	0	0	0	30	0	34	59	0	0	38	6	95	4	18	125	0	11	128	0	124	101	139
uncultured	0	7	0	23	99	72	97	0	0	215	51	38	2	0	4	2	3	111	0	10	76	20	50	0	88	115	14	22	39	10	173	113	279	29	0	23	2	46	103	45	2	78	6	0	73	0	0	46	69
Kingella	84	47	475	0	32	25	107	23	0	17	11	17	61	17	39	0	0	50	65	80	77	0	0	25	0	55	0	0	12	38	0	8	55	83	83	0	0	6	21	0	46	0	0	0	254	10	136	24	0
Fretibacterium	0	16	0	36	55	139	174	12	10	204	18	34	38	35	0	16	5	47	0	43	120	0	0	0	8	82	29	52	62	14	36	7	138	0	0	0	0	77	44	133	39	14	8	0	50	0	14	0	67
Scardovia	0	0	0	19	0	58	5	0	0	0	89	14	0	0	0	7	0	65	20	51	25	0	0	12	15	48	0	0	19	0	0	8	0	276	207	531	0	9	30	0	0	88	0	0	0	0	23	58	145
[Eubacterium]_brachy_group	0	28	0	20	24	46	39	0	0	4	15	17	0	0	0	41	51	42	0	0	44	27	2	88	28	71	64	34	203	95	69	28	192	0	0	7	50	120	96	176	38	0	0	17	0	1	0	33	0
Olsenella	0	36	20	24	211	65	183	0	0	79	41	4	33	17	6	1	23	185	9	35	172	6	5	3	3	9	24	0	24	4	37	14	55	0	0	0	4	10	78	0	0	36	9	1	45	0	41	87	168
Cardiobacterium	0	20	31	3	0	9	68	71	23	10	12	32	48	0	17	0	2	100	34	0	56	5	6	20	29	13	11	12	0	0	28	88	152	0	0	0	5	72	18	12	10	24	12	11	237	145	261	23	2
F0332	0	15	0	2	0	0	49	12	7	76	30	0	60	0	0	0	0	172	28	113	106	0	0	66	19	122	54	0	34	15	57	15	51	0	0	43	46	0	49	11	41	37	14	10	35	13	21	0	19
unknown_Neisseriaceae	3	57	0	0	0	10	210	22	0	74	29	23	0	0	0	0	0	57	3	0	62	46	0	47	52	30	0	0	0	1	3	85	57	0	0	0	0	0	51	0	0	59	1	0	184	33	2	0	0
Rikenellaceae_RC9_gut_group	0	0	7	75	49	177	73	3	0	109	21	0	0	0	0	58	24	15	9	33	83	3	0	0	28	60	63	9	0	0	0	0	17	0	0	0	0	0	0	59	31	0	2	8	43	12	3	144	32
unknown_Veillonellaceae	0	0	0	0	0	0	0	0	0	166	3	50	0	0	0	28	0	235	0	74	0	0	0	0	16	47	0	39	87	39	0	10	61	0	0	0	0	61	3	158	19	0	21	142	0	0	0	0	3
Johnsonella	1	31	0	13	13	33	84	0	0	44	17	27	22	11	0	1	0	97	11	18	80	0	0	0	6	39	44	0	0	0	39	36	2	0	0	0	21	0	0	75	18	44	21	33	89	48	58	0	0
unknown_Selenomonadaceae	0	56	108	0	17	0	2	2	12	131	0	2	0	0	0	0	43	88	38	0	20	41	0	18	12	20	0	0	0	0	61	0	114	0	0	0	41	0	127	14	0	29	0	0	15	0	9	0	80
Lentimicrobium	0	0	0	43	72	133	73	7	0	124	23	49	0	0	0	31	23	62	0	17	102	0	0	0	0	59	41	7	11	7	4	0	16	0	0	0	0	3	3	0	0	40	13	23	17	0	0	0	0
Chloroplast	0	0	0	0	160	0	151	21	0	0	0	0	20	51	0	0	0	158	37	0	0	0	6	0	0	0	0	69	44	0	0	0	55	30	0	0	0	0	0	0	0	56	0	0	0	0	0	0	16
Butyrivibrio	0	1	0	0	15	13	0	0	0	43	71	2	0	0	0	0	2	34	0	31	16	4	0	0	49	27	0	0	0	0	2	9	0	0	0	0	11	0	38	0	182	28	5	48	4	0	0	3	43
Elizabethkingia	0	19	86	0	29	0	41	0	0	7	0	0	24	20	9	11	0	77	0	21	15	26	0	16	9	0	0	0	0	0	0	0	17	11	46	29	0	12	0	0	75	14	0	0	128	0	46	0	27
Bifidobacterium	0	0	0	56	127	44	18	0	0	25	6	1	0	0	10	2	0	16	5	0	2	0	0	3	9	0	0	0	31	0	2	0	0	156	10	0	37	23	17	2	0	16	10	0	59	0	2	35	98
unknown_Bacteria	13	0	44	33	0	29	0	0	6	29	0	3	15	18	4	23	11	0	0	3	10	13	24	27	0	0	18	18	31	0	48	72	69	0	3	35	28	21	44	25	45	17	3	0	39	0	38	19	4
Shuttleworthia	0	12	5	10	71	0	36	0	0	50	33	0	8	1	0	18	26	83	2	25	14	0	0	37	0	0	16	0	0	0	16	30	0	0	0	0	28	30	50	17	26	7	0	0	36	5	3	59	108
Slackia	9	0	0	0	34	41	0	0	8	87	0	21	10	0	0	18	0	0	15	4	0	10	0	16	40	22	34	6	0	4	38	25	17	33	3	0	0	34	34	46	0	0	0	30	9	0	0	22	0
Peptococcus	0	4	0	0	8	34	17	15	6	116	28	0	0	0	0	0	0	0	0	10	61	0	4	0	0	26	2	23	41	24	30	9	81	0	0	0	6	56	83	0	0	46	0	20	0	0	35	0	3
[Eubacterium]_yurii_group	0	0	0	0	10	1	50	0	3	27	18	18	0	0	0	7	0	62	0	13	0	2	0	0	0	0	0	0	0	0	27	56	42	0	0	0	38	50	46	18	0	29	23	18	0	0	0	39	0
[Eubacterium]_saphenum_group	0	0	0	54	44	94	0	0	0	59	42	0	0	0	0	0	12	35	0	0	12	0	0	0	8	32	0	0	24	0	0	0	0	0	2	0	0	0	0	118	0	0	0	0	0	0	0	0	0
Alloscardovia	0	0	0	34	36	3	0	7	11	0	0	0	0	66	0	7	2	0	0	0	0	0	0	0	12	0	18	0	50	0	0	0	0	31	29	80	13	15	10	0	4	27	23	32	0	0	0	0	0
Defluviitaleaceae_UCG-011	0	0	0	11	19	53	67	4	0	124	35	0	0	0	0	0	0	86	4	34	43	6	0	0	6	11	0	0	0	0	32	0	38	0	0	0	0	0	0	0	2	6	0	0	0	0	0	2	7
Clostridia_vadinBB60_group	0	0	0	1	40	81	89	0	0	61	0	0	0	0	0	19	0	25	0	0	17	0	0	0	0	13	0	0	17	0	0	4	20	0	0	0	0	0	0	4	0	0	0	3	0	0	0	12	65
Desulfobulbus	0	0	0	0	31	80	24	0	0	0	61	0	3	3	0	0	10	37	0	7	51	0	0	4	7	29	0	74	0	9	29	0	18	0	0	0	0	0	0	0	3	0	0	0	0	0	0	27	0
Campylobacter	0	0	0	0	0	17	49	0	8	0	3	0	24	12	0	0	0	27	0	11	28	0	0	2	2	0	7	0	0	2	7	10	99	5	0	0	2	0	8	11	13	13	3	0	41	4	18	5	39
RF39	0	0	0	0	0	0	7	20	0	20	6	0	7	11	0	0	12	0	0	58	5	0	24	0	0	13	0	0	0	0	101	33	54	5	21	16	0	0	0	25	57	25	0	8	0	0	12	0	0
Lactococcus	0	0	0	0	154	0	140	0	0	0	0	0	0	0	0	0	0	89	0	0	0	0	0	0	0	65	0	0	0	0	0	0	0	0	18	0	0	0	0	0	0	19	0	0	0	0	0	0	0
Comamonas	0	0	0	3	0	0	78	0	0	0	0	0	8	3	0	0	0	0	0	0	12	0	0	0	0	0	0	0	0	0	32	53	56	0	0	0	0	0	6	0	0	32	0	0	111	0	48	0	0
Anaeroglobus	0	0	0	0	24	18	12	0	0	44	33	0	0	8	14	0	9	45	0	16	59	0	0	0	0	0	0	0	2	0	0	0	29	0	0	4	3	0	7	10	0	19	0	12	74	0	0	1	3
Mycoplasma	3	6	0	0	4	41	24	10	0	30	17	6	0	2	0	17	0	0	0	15	16	0	0	3	0	0	0	4	16	0	37	0	58	0	0	0	7	11	0	68	22	0	0	0	0	0	3	11	5
unknown_Unassigned	0	0	0	0	0	0	0	6	0	0	29	24	0	0	0	0	0	0	20	30	20	0	0	0	0	23	0	0	0	21	0	0	0	10	43	0	0	0	0	0	0	0	40	15	25	9	0	0	0
Cryptobacterium	0	0	0	0	24	0	0	0	0	0	0	0	0	0	0	0	13	0	0	0	6	0	0	0	0	0	0	0	0	0	20	0	0	0	0	49	0	22	37	12	37	0	0	3	24	0	0	3	0
Acholeplasma	0	0	0	6	40	41	137	0	0	0	0	0	0	0	0	85	0	57	0	0	7	0	0	0	0	0	0	0	0	0	0	0	0	0	0	0	0	0	0	0	0	0	0	0	0	0	0	0	0
Mitochondria	0	0	0	0	89	0	14	0	0	0	0	0	0	5	0	0	0	137	16	0	10	0	0	0	0	0	0	6	0	0	0	0	0	0	0	0	0	0	0	0	0	18	0	0	0	0	0	0	0
Pseudoramibacter	0	0	0	3	72	0	10	0	0	28	7	0	0	0	0	0	0	0	0	0	0	0	3	0	0	0	0	0	6	5	0	0	0	0	0	0	8	6	36	0	0	8	0	0	32	0	11	12	42
Phocaeicola	0	0	0	5	62	28	0	0	0	13	3	0	15	6	0	0	0	83	3	2	15	0	0	0	0	0	0	0	7	0	0	2	3	0	0	0	0	4	0	0	0	0	0	0	0	0	0	10	0
Centipeda	0	0	0	0	0	0	77	0	0	13	0	0	26	0	0	0	0	23	0	0	0	0	0	0	0	0	0	0	0	0	0	0	0	0	0	0	0	0	0	79	0	0	0	0	6	0	53	0	31
unknown_Lachnospiraceae	0	0	0	0	0	0	0	0	0	12	0	13	0	0	2	0	0	82	0	15	0	0	0	0	0	0	0	0	0	0	0	2	35	0	0	0	19	23	9	0	0	0	0	11	0	0	32	0	0
unknown_Lactobacillales	0	0	0	3	0	0	0	3	3	0	0	3	0	6	0	14	3	2	0	3	2	6	8	18	7	9	0	3	0	15	30	9	3	0	5	0	7	2	3	11	4	5	3	16	0	0	0	0	0
Absconditabacteriales_(SR1)	0	0	0	6	0	8	8	0	0	0	0	0	0	0	0	3	6	30	3	11	3	0	22	3	0	0	0	0	0	0	0	21	0	0	0	0	7	20	5	0	3	8	0	17	13	11	4	0	0
Peptoanaerobacter	5	0	0	0	0	0	9	0	0	100	14	39	0	0	0	0	0	0	0	10	10	0	0	0	0	18	0	0	0	0	0	0	0	0	0	0	0	0	0	0	0	0	0	0	0	0	0	0	0
Howardella	0	0	0	0	0	0	0	0	4	23	15	0	0	0	0	2	0	0	0	0	0	5	0	1	0	0	13	0	0	0	0	0	0	25	10	0	15	24	0	0	6	7	0	8	5	0	0	0	20
Ralstonia	0	5	1	0	11	0	0	0	0	0	0	0	0	0	0	0	0	36	8	0	0	0	0	0	0	0	0	0	7	0	0	0	0	0	14	13	0	0	0	0	22	0	0	0	0	0	27	1	15
Solobacterium	0	0	0	5	0	0	0	3	0	9	9	9	6	0	0	0	7	0	0	0	0	0	10	19	0	0	22	0	0	0	12	0	4	4	0	0	13	4	8	2	0	7	3	11	4	0	0	0	0
Eggerthia	0	0	0	13	18	0	0	0	0	15	22	4	0	0	0	0	0	0	0	0	0	0	0	0	6	19	2	0	0	0	3	0	7	0	0	0	0	0	0	0	0	0	0	0	6	2	0	39	27
Bacteroides	0	0	0	0	0	48	0	0	0	23	0	0	0	22	0	0	0	0	0	0	0	0	0	0	0	0	0	0	0	0	0	0	0	0	0	0	8	0	3	0	0	0	0	2	0	0	0	0	0
Desulfovibrio	0	0	0	0	16	24	0	0	0	24	4	0	0	0	0	0	0	3	0	0	0	0	0	0	0	0	0	0	0	0	0	0	0	0	0	0	0	0	0	0	0	0	0	0	0	0	0	0	0
Stenotrophomonas	2	0	11	0	0	0	0	0	0	0	0	0	0	8	0	0	0	30	0	0	8	8	0	3	0	0	0	0	0	0	4	0	9	0	0	0	0	0	4	0	13	0	0	0	28	0	15	0	8
W5053	0	0	0	0	0	0	0	0	0	0	0	0	0	0	0	0	0	0	0	0	27	0	0	0	10	8	40	0	0	0	0	0	0	0	0	0	0	6	0	0	0	20	0	22	0	0	0	13	0
Pseudopropionibacterium	0	0	0	0	0	0	0	0	0	0	0	0	0	0	0	0	0	0	0	0	0	0	0	0	0	0	0	0	0	0	16	14	0	0	0	0	0	0	0	0	0	10	3	0	56	12	36	0	0
p-2534-18B5_gut_group	0	0	0	40	60	49	0	0	0	0	0	0	0	0	0	0	0	0	0	0	0	0	0	0	0	0	0	0	0	0	0	0	0	0	0	0	0	0	0	0	0	0	0	0	0	0	0	0	0
Roseburia	0	0	0	0	0	0	34	8	0	84	8	0	0	0	0	10	0	0	0	0	0	0	0	0	0	0	0	0	0	0	0	0	0	0	0	0	0	0	0	0	0	0	0	0	0	0	0	0	0
Parascardovia	0	0	0	5	37	0	0	0	0	0	0	0	0	0	0	17	35	39	0	0	0	0	0	0	0	0	0	1	0	0	0	0	0	0	0	3	0	0	0	0	0	0	0	0	0	0	0	0	0
unknown_Micrococcaceae	2	0	0	5	2	0	3	0	0	0	6	0	0	0	0	5	0	5	0	5	0	0	0	0	6	0	6	6	0	0	5	3	3	5	0	4	0	3	10	0	0	6	8	0	3	5	5	0	0
Pyramidobacter	0	0	0	0	32	0	0	0	0	0	0	0	0	0	0	0	0	0	0	0	0	0	0	0	0	0	0	0	0	0	0	0	0	0	0	0	0	0	0	0	0	0	0	0	0	0	0	28	50
JGI_0000069-P22	0	0	0	0	0	0	0	0	0	0	0	3	0	0	0	0	0	0	0	0	2	0	0	0	0	0	0	0	0	0	14	61	6	0	0	0	0	0	0	0	0	0	0	0	19	0	0	0	0
Muribaculaceae	0	0	0	0	0	0	0	0	0	0	0	0	0	0	0	0	0	0	0	0	0	0	0	0	0	0	0	0	0	0	0	0	0	0	0	0	0	0	0	0	0	0	0	0	0	0	0	13	78
Pseudomonas	0	3	9	0	3	0	8	0	0	0	0	0	0	0	0	0	0	10	2	0	0	0	0	0	0	0	0	0	0	0	0	2	5	0	4	0	0	4	0	0	8	0	0	0	10	0	6	0	6
Izemoplasmatales	0	0	0	0	11	29	17	0	0	19	0	0	0	0	0	0	0	21	2	2	0	0	0	0	0	0	0	0	0	0	0	0	0	0	0	0	0	0	0	0	0	0	0	0	0	0	0	0	0
unknown_Propionibacteriaceae	0	0	0	0	0	0	13	0	0	0	0	0	0	2	0	0	0	8	0	0	0	0	0	0	0	0	0	0	0	0	0	0	13	0	0	0	0	0	0	0	0	0	0	4	0	0	0	8	35
F082	0	0	0	0	0	0	0	0	0	42	50	2	0	0	0	0	0	0	0	0	0	0	0	0	0	0	0	0	0	0	0	0	0	0	0	0	0	0	0	0	0	0	0	0	0	0	0	0	0
Sphaerochaeta	0	0	0	0	0	0	0	0	0	0	0	0	0	0	0	0	0	0	0	0	0	0	0	0	0	0	0	0	0	0	0	0	0	0	0	0	0	0	0	0	0	0	0	0	0	0	0	0	0
Family_XIII_UCG-001	0	7	0	0	0	0	0	0	0	32	0	0	0	0	0	0	0	0	0	0	11	0	0	0	0	0	0	0	0	0	0	0	25	0	0	0	0	0	3	14	0	0	0	0	0	0	0	0	0
Flexilinea	0	0	0	0	0	6	0	0	0	5	7	0	2	0	0	0	0	0	0	0	18	3	0	0	0	0	15	9	3	0	0	0	0	0	0	0	0	0	0	0	0	0	0	0	7	0	0	0	0
Streptobacillus	0	0	0	48	0	0	0	0	0	0	0	0	0	0	0	0	0	0	19	0	6	0	0	0	0	0	0	0	0	0	0	0	0	0	0	0	0	0	0	0	0	0	0	0	0	0	0	0	0
unknown_Alphaproteobacteria	0	0	0	6	3	30	23	0	0	0	0	0	0	0	0	10	0	0	0	0	0	0	0	0	0	0	0	0	0	0	0	0	0	0	0	0	0	0	0	0	0	0	0	0	0	0	0	0	0
[Eubacterium]_coprostanoligenes_group	0	0	0	0	36	4	0	0	0	12	8	3	0	0	0	0	0	5	0	0	0	0	0	0	0	0	0	0	0	0	0	0	0	0	0	0	0	0	0	0	0	0	0	0	0	0	0	0	0
unknown_Bifidobacteriaceae	0	0	0	0	0	9	0	0	0	0	0	0	0	0	0	0	0	0	0	0	0	0	0	0	0	0	29	0	7	0	0	0	0	0	8	4	0	0	0	0	0	0	1	0	0	0	0	0	0
unknown_Puniceicoccaceae	0	0	0	0	0	0	0	0	0	0	0	0	0	0	0	0	0	0	6	29	29	0	0	0	0	0	0	0	0	0	0	0	0	0	0	0	0	0	0	0	0	0	0	0	0	0	0	0	0
Propionibacterium	0	0	0	0	0	0	0	0	0	0	0	0	0	0	0	0	0	46	0	0	0	0	0	0	0	0	0	0	0	0	0	0	0	0	0	3	0	0	0	0	0	0	0	0	2	0	0	0	0
Eikenella	0	52	0	0	0	0	0	0	0	0	0	0	0	0	0	0	0	0	0	0	0	0	0	0	0	0	0	0	0	0	0	0	0	0	0	0	0	0	0	0	0	0	0	0	0	0	0	0	0
unknown_Micrococcales	0	0	0	0	23	0	0	0	0	2	0	0	0	0	0	0	6	0	0	0	0	0	0	0	2	0	0	0	0	2	0	0	0	2	3	0	0	0	3	0	0	0	0	3	0	0	0	0	0
Leuconostoc	0	0	0	0	0	0	8	0	0	0	0	0	0	0	0	0	0	41	0	0	0	0	0	0	0	0	0	0	0	0	0	0	0	0	0	0	0	0	0	0	0	0	0	0	0	0	0	0	0
Serratia	0	0	0	0	0	0	0	0	0	0	0	0	0	0	0	0	0	0	0	0	0	0	0	0	0	0	0	0	0	0	0	0	0	0	0	0	0	0	0	0	0	0	0	0	0	0	46	0	0
unknown_Leptotrichiaceae	0	0	0	31	0	4	0	0	5	0	0	0	0	0	0	0	0	0	0	0	0	0	0	0	2	0	0	0	0	0	0	0	4	0	0	0	0	0	0	0	0	0	0	0	0	0	0	0	0
unknown_Bacteroidia	0	0	0	0	0	0	0	2	0	0	0	0	0	0	0	7	0	36	0	0	0	0	0	0	0	0	0	0	0	0	0	0	0	0	0	0	0	0	0	0	0	0	0	0	0	0	0	0	0
unknown_Firmicutes	0	0	0	0	3	0	0	0	0	6	0	4	0	0	0	0	0	0	0	0	0	0	0	0	0	0	0	0	0	0	5	6	0	0	0	0	7	0	3	0	0	0	0	0	0	0	0	0	0
unknown_Atopobiaceae	0	0	0	0	19	0	0	0	0	0	0	0	0	0	0	0	0	0	0	0	0	0	0	0	0	0	3	0	0	0	0	0	0	0	0	0	3	0	0	0	0	0	0	0	0	0	0	15	0
Veillonellaceae	0	0	0	31	0	0	0	0	0	5	0	0	0	0	0	0	0	0	0	0	0	0	0	0	0	0	0	0	0	0	0	0	0	0	0	0	0	0	0	0	0	0	0	0	0	0	0	0	3
Deinococcus	0	0	0	0	0	0	0	0	0	0	0	0	0	0	0	0	0	0	0	0	0	0	0	0	0	0	0	0	0	0	0	0	0	0	0	0	0	0	0	0	0	0	0	0	36	0	0	0	0
Moryella	0	0	0	0	0	0	0	0	0	0	0	0	0	0	0	0	0	0	0	0	0	0	0	0	0	0	0	0	0	0	0	0	0	0	0	0	0	0	0	0	0	0	0	0	0	0	0	8	19
P5D1-392	0	0	0	0	0	0	0	2	2	0	4	0	0	0	0	0	0	0	0	3	3	0	7	0	0	0	3	0	0	0	0	0	0	0	0	3	0	0	0	0	0	0	4	0	0	0	0	0	0
Celerinatantimonas	0	0	0	0	0	0	29	0	0	0	0	0	0	0	0	0	0	0	0	0	0	0	0	0	0	0	0	0	0	0	0	0	0	0	0	0	0	0	0	0	0	0	0	0	0	0	0	0	0
Odoribacter	0	0	0	0	0	0	0	0	0	0	0	0	0	0	0	0	0	0	0	0	0	0	0	0	0	28	0	0	0	0	0	0	0	0	0	0	0	0	0	0	0	0	0	0	0	0	0	0	0
Acinetobacter	0	0	0	0	0	0	3	0	0	0	0	0	0	0	0	0	0	0	0	0	0	0	0	0	0	0	0	0	0	0	0	0	0	0	0	0	0	4	0	0	0	0	0	0	15	0	2	0	0
unknown_Prevotellaceae	0	0	0	0	2	9	0	0	0	0	0	0	0	0	0	0	0	6	0	0	0	0	0	0	0	3	0	0	0	0	0	0	0	0	0	0	0	0	0	0	0	0	0	0	0	0	0	0	0
Alysiella	0	15	0	0	0	0	0	0	0	0	0	0	0	0	0	0	0	0	0	0	0	0	0	0	0	8	0	0	0	0	0	0	0	0	0	0	0	0	0	0	0	0	0	0	0	0	0	0	0
Amnipila	0	0	0	0	0	0	0	0	0	23	0	0	0	0	0	0	0	0	0	0	0	0	0	0	0	0	0	0	0	0	0	0	0	0	0	0	0	0	0	0	0	0	0	0	0	0	0	0	0
Peptoniphilus	0	0	0	7	11	0	0	0	0	0	0	0	0	0	0	0	0	0	0	0	0	0	0	0	0	0	0	0	0	0	0	0	0	4	0	0	0	0	0	0	0	0	0	0	0	0	0	0	0
unknown_Carnobacteriaceae	0	0	0	0	0	0	0	0	0	0	0	0	0	0	0	0	0	0	0	0	0	0	0	0	0	0	0	0	0	0	0	0	0	0	0	4	3	3	0	0	0	2	0	0	0	5	0	0	3
Brachymonas	0	0	0	0	0	0	0	0	0	6	0	3	0	0	0	0	0	0	0	0	0	0	0	0	3	0	0	0	0	0	0	0	0	0	0	0	0	0	0	0	0	0	0	0	0	0	0	0	0
Candidatus_Tammella	0	0	0	0	0	0	0	0	0	0	0	0	0	0	0	0	0	0	0	3	13	0	0	0	0	0	0	0	0	0	0	0	0	0	0	0	0	0	0	0	0	0	0	0	0	0	0	0	0
Desulfomicrobium	0	0	0	0	0	0	0	0	0	0	0	0	0	0	0	0	0	0	0	0	0	0	0	0	0	0	0	0	0	0	0	0	0	0	0	0	0	0	0	0	0	6	0	10	0	0	0	0	0
unknown_Comamonadaceae	0	0	4	0	0	0	0	0	0	0	0	0	0	0	0	0	0	0	0	0	0	0	0	2	0	0	0	0	0	0	0	0	0	0	0	0	0	0	0	4	0	0	0	0	0	0	0	0	0
Enhydrobacter	0	0	0	0	0	0	0	0	0	0	0	0	0	0	0	0	0	0	0	0	0	0	0	0	0	0	0	0	0	0	0	0	0	0	0	0	0	0	8	0	0	0	0	0	7	0	0	0	0
Staphylococcus	0	0	0	0	0	0	0	0	0	0	0	0	0	9	0	0	0	0	0	0	6	0	0	0	0	0	0	0	0	0	0	0	0	0	0	0	0	0	0	0	0	0	0	0	0	0	0	0	0
Edaphobaculum	0	0	0	0	0	0	0	0	0	0	0	0	0	0	0	0	0	0	0	0	0	0	0	0	0	0	0	0	0	0	0	0	0	0	0	0	0	0	0	0	0	0	0	0	14	0	0	0	0
unknown_Bacilli	0	0	0	0	0	0	0	0	3	0	0	3	0	0	0	0	0	0	0	0	0	0	0	0	0	0	0	0	0	0	0	0	0	0	0	0	2	0	0	0	0	0	0	0	0	0	0	5	0
Faucicola	0	0	0	0	0	0	0	0	0	0	0	0	0	0	0	0	0	0	0	0	0	0	0	0	0	0	0	0	0	0	0	0	0	0	0	0	0	12	0	0	0	0	0	0	0	0	0	0	0
Sphingobacterium	0	0	0	0	0	0	0	0	0	0	0	0	0	0	0	0	0	0	0	0	0	0	0	0	0	0	0	0	0	0	0	0	0	0	0	0	0	0	0	0	0	0	0	0	12	0	0	0	0
Bilophila	0	0	0	0	0	11	0	0	0	0	0	0	0	0	0	0	0	0	0	0	0	0	0	0	0	0	0	0	0	0	0	0	0	0	0	0	0	0	0	0	0	0	0	0	0	0	0	0	0
Cupriavidus	0	0	0	0	0	0	0	0	0	0	0	0	0	0	0	0	0	0	0	0	0	0	0	0	0	0	0	0	0	0	0	0	0	0	0	0	0	0	0	0	0	0	0	0	0	0	0	0	0
Prevotellaceae	0	0	0	0	0	0	0	0	0	0	0	0	0	0	0	0	0	0	0	0	0	0	0	0	0	0	0	0	0	3	0	0	0	0	0	0	0	0	0	0	0	0	0	0	0	0	0	0	7
unknown_Peptostreptococcales-Tissierellales	0	0	0	0	0	0	0	0	0	0	0	3	0	0	0	0	4	0	0	0	0	0	0	0	0	0	0	0	0	0	3	0	0	0	0	0	0	0	0	0	0	0	0	0	0	0	0	0	0
unknown_Peptostreptococcaceae	0	0	0	0	0	1	0	0	0	0	0	0	0	0	0	0	0	0	0	0	0	0	3	0	2	0	0	0	0	0	0	0	0	0	0	0	3	0	0	0	0	0	0	0	0	0	0	0	0
unknown_Actinobacteria	0	0	0	0	0	0	0	2	0	0	0	0	0	0	0	0	0	0	0	0	0	0	0	0	0	0	0	0	1	0	0	0	0	2	0	0	0	0	0	0	0	0	0	0	0	0	0	3	0
unknown_Enterobacteriaceae	0	0	0	0	0	0	0	0	0	0	0	0	0	0	0	0	0	0	0	0	0	0	0	0	0	0	0	0	0	0	0	0	0	0	0	0	0	0	0	0	0	0	0	0	0	0	0	0	0
Bradyrhizobium	0	0	0	0	0	0	0	0	0	0	0	0	0	0	0	0	0	0	0	0	0	0	0	0	0	0	0	0	0	0	0	0	0	0	0	0	0	0	0	0	0	0	0	0	0	0	0	0	0
Rodentibacter	0	0	0	0	0	0	0	0	0	0	6	0	0	0	0	0	0	0	0	0	0	0	0	0	0	0	0	0	0	0	0	0	0	0	0	0	0	0	0	0	0	0	0	0	0	0	0	0	0
Xanthomonas	0	0	0	0	6	0	0	0	0	0	0	0	0	0	0	0	0	0	0	0	0	0	0	0	0	0	0	0	0	0	0	0	0	0	0	0	0	0	0	0	0	0	0	0	0	0	0	0	0
unknown_Clostridia	0	0	0	0	0	0	0	0	0	0	0	0	0	0	0	0	0	0	0	0	0	0	0	0	0	0	0	0	0	0	0	0	0	0	0	0	0	0	0	0	0	0	6	0	0	0	0	0	0
Apibacter	0	0	0	0	0	0	0	0	0	0	0	0	0	0	0	0	0	0	0	0	0	0	0	0	0	0	0	0	0	0	0	0	0	0	0	0	0	0	0	0	0	0	0	0	5	0	0	0	0
Methanobrevibacter	0	0	0	0	0	0	0	0	0	0	4	0	0	0	0	0	0	0	0	0	0	0	0	0	0	0	0	0	0	0	0	0	0	0	0	0	0	0	0	0	0	0	0	0	0	0	0	0	0
unknown_Burkholderiales	0	0	0	0	0	0	0	0	0	0	0	0	0	0	0	0	0	0	0	0	0	0	0	0	3	0	0	0	0	0	0	0	0	0	0	0	0	0	0	0	0	1	0	0	0	0	0	0	0
Anaerococcus	0	0	0	0	0	0	0	0	0	0	0	0	0	0	0	0	0	0	0	3	0	0	0	0	0	0	0	0	0	0	0	0	0	0	0	0	0	0	0	0	0	0	0	0	0	0	0	0	0
Aquabacterium	0	0	0	0	0	0	0	0	0	0	0	0	0	0	0	0	0	0	3	0	0	0	0	0	0	0	0	0	0	0	0	0	0	0	0	0	0	0	0	0	0	0	0	0	0	0	0	0	0
Asteroleplasma	0	0	0	0	0	0	0	0	0	0	0	0	0	0	0	0	0	0	0	0	0	0	0	0	0	0	0	0	0	0	0	0	0	0	0	0	0	0	0	0	0	0	3	0	0	0	0	0	0
Brachybacterium	0	0	0	0	0	0	0	0	0	0	0	0	0	0	0	0	0	0	0	0	0	0	0	0	0	0	0	0	0	0	0	0	0	0	3	0	0	0	0	0	0	0	0	0	0	0	0	0	0
Bulleidia	0	0	0	0	0	0	0	0	0	0	0	0	0	0	0	0	0	0	0	0	0	0	0	0	0	0	0	0	0	0	0	0	0	0	0	0	0	0	0	0	3	0	0	0	0	0	0	0	0
Coriobacteriaceae_UCG-002	0	0	0	0	0	0	0	0	0	0	0	0	0	0	0	0	0	0	0	0	0	0	0	3	0	0	0	0	0	0	0	0	0	0	0	0	0	0	0	0	0	0	0	0	0	0	0	0	0
Dechlorosoma	0	0	0	0	0	0	0	0	0	0	0	0	0	0	0	0	0	0	0	0	0	0	0	0	0	0	0	0	0	0	0	0	0	0	3	0	0	0	0	0	0	0	0	0	0	0	0	0	0
Paracoccus	0	0	0	0	0	0	0	0	0	0	0	0	0	0	0	0	0	0	0	0	0	0	0	0	0	0	0	0	0	0	0	0	0	0	0	3	0	0	0	0	0	0	0	0	0	0	0	0	0
Selenomonadaceae	0	0	0	0	0	0	0	0	0	0	0	0	0	0	0	0	0	0	0	0	0	0	0	0	0	0	0	0	0	0	0	0	0	0	0	0	0	0	3	0	0	0	0	0	0	0	0	0	0
unknown_Aerococcaceae	0	0	0	0	0	0	0	0	0	0	0	0	0	0	0	0	0	0	0	0	0	0	0	0	0	0	0	0	0	0	0	0	0	0	0	0	0	0	0	0	0	0	0	0	0	3	0	0	0
unknown_Anaerovoracaceae	0	0	0	0	0	0	0	0	0	0	0	0	0	0	0	0	0	0	0	0	0	0	0	0	0	0	0	0	0	3	0	0	0	0	0	0	0	0	0	0	0	0	0	0	0	0	0	0	0
unknown_Bacillales	0	0	0	0	0	0	0	0	0	0	0	0	0	0	0	0	0	0	0	0	0	0	0	0	0	0	0	0	0	0	0	0	0	0	0	0	0	0	0	0	0	3	0	0	0	0	0	0	0
unknown_Bacteroidales	0	0	0	0	0	0	0	0	0	0	0	0	0	0	0	0	0	0	0	0	0	0	0	0	0	0	0	0	0	0	0	0	0	0	0	0	0	0	0	0	0	0	0	0	0	0	0	0	0
unknown_Enterobacterales	0	0	0	0	0	0	0	0	0	0	0	0	0	0	0	0	0	0	0	0	0	0	0	0	0	0	0	0	0	0	0	0	0	0	3	0	0	0	0	0	0	0	0	0	0	0	0	0	0
unknown_Yersiniaceae	0	0	0	0	0	0	0	0	0	0	0	0	0	0	0	0	0	3	0	0	0	0	0	0	0	0	0	0	0	0	0	0	0	0	0	0	0	0	0	0	0	0	0	0	0	0	0	0	0
[Eubacterium]_hallii_group	0	0	0	0	0	0	0	0	0	0	2	0	0	0	0	0	0	0	0	0	0	0	0	0	0	0	0	0	0	0	0	0	0	0	0	0	0	0	0	0	0	0	0	0	0	0	0	0	0
Anaerostipes	0	0	0	0	0	0	0	0	0	0	0	0	0	0	0	0	0	0	0	0	0	0	0	0	0	0	0	2	0	0	0	0	0	0	0	0	0	0	0	0	0	0	0	0	0	0	0	0	0
Chryseobacterium	0	0	0	0	0	0	0	0	0	0	0	0	0	0	0	0	0	0	2	0	0	0	0	0	0	0	0	0	0	0	0	0	0	0	0	0	0	0	0	0	0	0	0	0	0	0	0	0	0
DNF00809	0	0	0	0	0	0	0	2	0	0	0	0	0	0	0	0	0	0	0	0	0	0	0	0	0	0	0	0	0	0	0	0	0	0	0	0	0	0	0	0	0	0	0	0	0	0	0	0	0
Dorea	0	0	0	2	0	0	0	0	0	0	0	0	0	0	0	0	0	0	0	0	0	0	0	0	0	0	0	0	0	0	0	0	0	0	0	0	0	0	0	0	0	0	0	0	0	0	0	0	0
Erysipelotrichaceae_UCG-006	0	0	0	0	0	0	2	0	0	0	0	0	0	0	0	0	0	0	0	0	0	0	0	0	0	0	0	0	0	0	0	0	0	0	0	0	0	0	0	0	0	0	0	0	0	0	0	0	0
Gracilibacteria	0	0	0	0	0	0	0	0	0	0	0	0	0	0	0	0	0	0	0	2	0	0	0	0	0	0	0	0	0	0	0	0	0	0	0	0	0	0	0	0	0	0	0	0	0	0	0	0	0
Lachnospiraceae_ND3007_group	0	0	0	0	0	0	0	0	0	0	0	0	0	0	0	0	0	0	0	0	0	0	0	0	0	0	0	0	0	0	0	0	0	0	0	2	0	0	0	0	0	0	0	0	0	0	0	0	0
Methylobacterium-Methylorubrum	0	0	0	0	2	0	0	0	0	0	0	0	0	0	0	0	0	0	0	0	0	0	0	0	0	0	0	0	0	0	0	0	0	0	0	0	0	0	0	0	0	0	0	0	0	0	0	0	0
Ruminococcus	0	0	0	0	0	0	0	0	0	0	0	0	0	0	0	0	0	0	0	0	0	0	0	0	0	0	0	0	0	0	0	2	0	0	0	0	0	0	0	0	0	0	0	0	0	0	0	0	0
unknown_Enterococcaceae	0	0	0	0	0	0	0	0	0	0	0	0	0	0	0	0	0	0	0	0	0	0	0	0	0	0	0	0	0	0	0	0	0	0	0	0	0	0	0	0	0	0	0	0	0	0	0	0	0
unknown_Xanthomonadaceae	0	0	0	0	0	0	0	0	0	0	0	0	0	0	0	0	0	0	0	0	0	0	0	0	0	0	0	0	0	0	0	0	0	0	0	0	0	0	0	0	0	2	0	0	0	0	0	0	0
Burkholderia-Caballeronia-Paraburkholderia	0	0	0	0	0	0	0	0	0	0	0	0	0	0	0	0	0	0	0	0	0	0	0	0	0	0	0	0	0	0	0	0	0	0	0	0	0	0	0	0	0	0	0	0	0	0	1	0	0
Conchiformibius	0	0	0	0	0	0	0	0	0	0	0	0	0	0	0	0	0	0	0	1	0	0	0	0	0	0	0	0	0	0	0	0	0	0	0	0	0	0	0	0	0	0	0	0	0	0	0	0	0
[Eubacterium]_eligens_group	0	0	0	0	0	0	0	0	0	0	0	0	0	0	0	0	0	0	0	0	0	0	0	0	0	0	0	0	0	0	0	0	0	0	0	0	0	0	0	0	0	0	0	0	0	0	0	0	0
[Eubacterium]_oxidoreducens_group	0	0	0	0	0	0	0	0	0	0	0	0	0	0	0	0	0	0	0	0	0	0	0	0	0	0	0	0	0	0	0	0	0	0	0	0	0	0	0	0	0	0	0	0	0	0	0	0	0
Aerococcus	0	0	0	0	0	0	0	0	0	0	0	0	0	0	0	0	0	0	0	0	0	0	0	0	0	0	0	0	0	0	0	0	0	0	0	0	0	0	0	0	0	0	0	0	0	0	0	0	0
Akkermansia	0	0	0	0	0	0	0	0	0	0	0	0	0	0	0	0	0	0	0	0	0	0	0	0	0	0	0	0	0	0	0	0	0	0	0	0	0	0	0	0	0	0	0	0	0	0	0	0	0
Alistipes	0	0	0	0	0	0	0	0	0	0	0	0	0	0	0	0	0	0	0	0	0	0	0	0	0	0	0	0	0	0	0	0	0	0	0	0	0	0	0	0	0	0	0	0	0	0	0	0	0
Barnesiella	0	0	0	0	0	0	0	0	0	0	0	0	0	0	0	0	0	0	0	0	0	0	0	0	0	0	0	0	0	0	0	0	0	0	0	0	0	0	0	0	0	0	0	0	0	0	0	0	0
Blastocatella	0	0	0	0	0	0	0	0	0	0	0	0	0	0	0	0	0	0	0	0	0	0	0	0	0	0	0	0	0	0	0	0	0	0	0	0	0	0	0	0	0	0	0	0	0	0	0	0	0
Blautia	0	0	0	0	0	0	0	0	0	0	0	0	0	0	0	0	0	0	0	0	0	0	0	0	0	0	0	0	0	0	0	0	0	0	0	0	0	0	0	0	0	0	0	0	0	0	0	0	0
Brevundimonas	0	0	0	0	0	0	0	0	0	0	0	0	0	0	0	0	0	0	0	0	0	0	0	0	0	0	0	0	0	0	0	0	0	0	0	0	0	0	0	0	0	0	0	0	0	0	0	0	0
Butyricicoccus	0	0	0	0	0	0	0	0	0	0	0	0	0	0	0	0	0	0	0	0	0	0	0	0	0	0	0	0	0	0	0	0	0	0	0	0	0	0	0	0	0	0	0	0	0	0	0	0	0
Butyricimonas	0	0	0	0	0	0	0	0	0	0	0	0	0	0	0	0	0	0	0	0	0	0	0	0	0	0	0	0	0	0	0	0	0	0	0	0	0	0	0	0	0	0	0	0	0	0	0	0	0
CAG-873	0	0	0	0	0	0	0	0	0	0	0	0	0	0	0	0	0	0	0	0	0	0	0	0	0	0	0	0	0	0	0	0	0	0	0	0	0	0	0	0	0	0	0	0	0	0	0	0	0
Christensenellaceae_R-7_group	0	0	0	0	0	0	0	0	0	0	0	0	0	0	0	0	0	0	0	0	0	0	0	0	0	0	0	0	0	0	0	0	0	0	0	0	0	0	0	0	0	0	0	0	0	0	0	0	0
Colidextribacter	0	0	0	0	0	0	0	0	0	0	0	0	0	0	0	0	0	0	0	0	0	0	0	0	0	0	0	0	0	0	0	0	0	0	0	0	0	0	0	0	0	0	0	0	0	0	0	0	0
Collinsella	0	0	0	0	0	0	0	0	0	0	0	0	0	0	0	0	0	0	0	0	0	0	0	0	0	0	0	0	0	0	0	0	0	0	0	0	0	0	0	0	0	0	0	0	0	0	0	0	0
Coprococcus	0	0	0	0	0	0	0	0	0	0	0	0	0	0	0	0	0	0	0	0	0	0	0	0	0	0	0	0	0	0	0	0	0	0	0	0	0	0	0	0	0	0	0	0	0	0	0	0	0
Enterococcus	0	0	0	0	0	0	0	0	0	0	0	0	0	0	0	0	0	0	0	0	0	0	0	0	0	0	0	0	0	0	0	0	0	0	0	0	0	0	0	0	0	0	0	0	0	0	0	0	0
Erysipelotrichaceae_UCG-003	0	0	0	0	0	0	0	0	0	0	0	0	0	0	0	0	0	0	0	0	0	0	0	0	0	0	0	0	0	0	0	0	0	0	0	0	0	0	0	0	0	0	0	0	0	0	0	0	0
Faecalibacterium	0	0	0	0	0	0	0	0	0	0	0	0	0	0	0	0	0	0	0	0	0	0	0	0	0	0	0	0	0	0	0	0	0	0	0	0	0	0	0	0	0	0	0	0	0	0	0	0	0
Fastidiosipila	0	0	0	0	0	0	0	0	0	0	0	0	0	0	0	0	0	0	0	0	0	0	0	0	0	0	0	0	0	0	0	0	0	0	0	0	0	0	0	0	0	0	0	0	0	0	0	0	0
Fusicatenibacter	0	0	0	0	0	0	0	0	0	0	0	0	0	0	0	0	0	0	0	0	0	0	0	0	0	0	0	0	0	0	0	0	0	0	0	0	0	0	0	0	0	0	0	0	0	0	0	0	0
Gardnerella	0	0	0	0	0	0	0	0	0	0	0	0	0	0	0	0	0	0	0	0	0	0	0	0	0	0	0	0	0	0	0	0	0	0	0	0	0	0	0	0	0	0	0	0	0	0	0	0	0
Jonquetella	0	0	0	0	0	0	0	0	0	0	0	0	0	0	0	0	0	0	0	0	0	0	0	0	0	0	0	0	0	0	0	0	0	0	0	0	0	0	0	0	0	0	0	0	0	0	0	0	0
Lachnospira	0	0	0	0	0	0	0	0	0	0	0	0	0	0	0	0	0	0	0	0	0	0	0	0	0	0	0	0	0	0	0	0	0	0	0	0	0	0	0	0	0	0	0	0	0	0	0	0	0
Lachnospiraceae_UCG-004	0	0	0	0	0	0	0	0	0	0	0	0	0	0	0	0	0	0	0	0	0	0	0	0	0	0	0	0	0	0	0	0	0	0	0	0	0	0	0	0	0	0	0	0	0	0	0	0	0
Lachnospiraceae_UCG-008	0	0	0	0	0	0	0	0	0	0	0	0	0	0	0	0	0	0	0	0	0	0	0	0	0	0	0	0	0	0	0	0	0	0	0	0	0	0	0	0	0	0	0	0	0	0	0	0	0
Negativibacillus	0	0	0	0	0	0	0	0	0	0	0	0	0	0	0	0	0	0	0	0	0	0	0	0	0	0	0	0	0	0	0	0	0	0	0	0	0	0	0	0	0	0	0	0	0	0	0	0	0
NK4A214_group	0	0	0	0	0	0	0	0	0	0	0	0	0	0	0	0	0	0	0	0	0	0	0	0	0	0	0	0	0	0	0	0	0	0	0	0	0	0	0	0	0	0	0	0	0	0	0	0	0
Parabacteroides	0	0	0	0	0	0	0	0	0	0	0	0	0	0	0	0	0	0	0	0	0	0	0	0	0	0	0	0	0	0	0	0	0	0	0	0	0	0	0	0	0	0	0	0	0	0	0	0	0
Peptostreptococcaceae	0	0	0	0	0	0	0	0	0	0	0	0	0	0	0	0	0	0	0	0	0	0	0	0	0	0	0	0	0	0	0	0	0	0	0	0	0	0	0	0	0	0	0	0	0	0	0	0	0
Phascolarctobacterium	0	0	0	0	0	0	0	0	0	0	0	0	0	0	0	0	0	0	0	0	0	0	0	0	0	0	0	0	0	0	0	0	0	0	0	0	0	0	0	0	0	0	0	0	0	0	0	0	0
Phyllobacterium	0	0	0	0	0	0	0	0	0	0	0	0	0	0	0	0	0	0	0	0	0	0	0	0	0	0	0	0	0	0	0	0	0	0	0	0	0	0	0	0	0	0	0	0	0	0	0	0	0
Simonsiella	0	0	0	0	0	0	0	0	0	0	0	0	0	0	0	0	0	0	0	0	0	0	0	0	0	0	0	0	0	0	0	0	0	0	0	0	0	0	0	0	0	0	0	0	0	0	0	0	0
Subdoligranulum	0	0	0	0	0	0	0	0	0	0	0	0	0	0	0	0	0	0	0	0	0	0	0	0	0	0	0	0	0	0	0	0	0	0	0	0	0	0	0	0	0	0	0	0	0	0	0	0	0
Sutterella	0	0	0	0	0	0	0	0	0	0	0	0	0	0	0	0	0	0	0	0	0	0	0	0	0	0	0	0	0	0	0	0	0	0	0	0	0	0	0	0	0	0	0	0	0	0	0	0	0
UC5-1-2E3	0	0	0	0	0	0	0	0	0	0	0	0	0	0	0	0	0	0	0	0	0	0	0	0	0	0	0	0	0	0	0	0	0	0	0	0	0	0	0	0	0	0	0	0	0	0	0	0	0
UCG-002	0	0	0	0	0	0	0	0	0	0	0	0	0	0	0	0	0	0	0	0	0	0	0	0	0	0	0	0	0	0	0	0	0	0	0	0	0	0	0	0	0	0	0	0	0	0	0	0	0
UCG-003	0	0	0	0	0	0	0	0	0	0	0	0	0	0	0	0	0	0	0	0	0	0	0	0	0	0	0	0	0	0	0	0	0	0	0	0	0	0	0	0	0	0	0	0	0	0	0	0	0
UCG-010	0	0	0	0	0	0	0	0	0	0	0	0	0	0	0	0	0	0	0	0	0	0	0	0	0	0	0	0	0	0	0	0	0	0	0	0	0	0	0	0	0	0	0	0	0	0	0	0	0
vadinBE97	0	0	0	0	0	0	0	0	0	0	0	0	0	0	0	0	0	0	0	0	0	0	0	0	0	0	0	0	0	0	0	0	0	0	0	0	0	0	0	0	0	0	0	0	0	0	0	0	0
unknown_Bacillaceae	0	0	0	0	0	0	0	0	0	0	0	0	0	0	0	0	0	0	0	0	0	0	0	0	0	0	0	0	0	0	0	0	0	0	0	0	0	0	0	0	0	0	0	0	0	0	0	0	0
unknown_Burkholderiaceae	0	0	0	0	0	0	0	0	0	0	0	0	0	0	0	0	0	0	0	0	0	0	0	0	0	0	0	0	0	0	0	0	0	0	0	0	0	0	0	0	0	0	0	0	0	0	0	0	0
unknown_Flavobacteriaceae	0	0	0	0	0	0	0	0	0	0	0	0	0	0	0	0	0	0	0	0	0	0	0	0	0	0	0	0	0	0	0	0	0	0	0	0	0	0	0	0	0	0	0	0	0	0	0	0	0
unknown_Fusobacteriales	0	0	0	0	0	0	0	0	0	0	0	0	0	0	0	0	0	0	0	0	0	0	0	0	0	0	0	0	0	0	0	0	0	0	0	0	0	0	0	0	0	0	0	0	0	0	0	0	0
unknown_Negativicutes	0	0	0	0	0	0	0	0	0	0	0	0	0	0	0	0	0	0	0	0	0	0	0	0	0	0	0	0	0	0	0	0	0	0	0	0	0	0	0	0	0	0	0	0	0	0	0	0	0
unknown_Ruminococcaceae	0	0	0	0	0	0	0	0	0	0	0	0	0	0	0	0	0	0	0	0	0	0	0	0	0	0	0	0	0	0	0	0	0	0	0	0	0	0	0	0	0	0	0	0	0	0	0	0	0
unknown_Veillonellales-Selenomonadales	0	0	0	0	0	0	0	0	0	0	0	0	0	0	0	0	0	0	0	0	0	0	0	0	0	0	0	0	0	0	0	0	0	0	0	0	0	0	0	0	0	0	0	0	0	0	0	0	0
unknown_Weeksellaceae	0	0	0	0	0	0	0	0	0	0	0	0	0	0	0	0	0	0	0	0	0	0	0	0	0	0	0	0	0	0	0	0	0	0	0	0	0	0	0	0	0	0	0	0	0	0	0	0	0
[truncated: 10 more columns]

## Sheet: SpeciesfeatureCounts
TimePoint	therapyT2	therapyT1	therapyT3	therapyT2	therapyT1	therapyT3	therapyT2	therapyT1	therapyT3	therapyT2	therapyT1	therapyT3	therapyT2	therapyT1	therapyT3	therapyT2	therapyT1	therapyT3	therapyT2	therapyT1	therapyT3	therapyT2	therapyT1	therapyT3	therapyT2	therapyT1	therapyT3	therapyT1	therapyT2	therapyT3	therapyT2	therapyT1	therapyT3	therapyT1	therapyT2	therapyT3	therapyT2	therapyT1	therapyT3	therapyT2	therapyT3	therapyT2	therapyT1	therapyT3	therapyT2	therapyT1	therapyT3	therapyT2	therapyT3
Patient	001	001	001	002	002	002	003	003	003	005	005	005	007	007	007	009	009	009	010	010	010	011	011	011	013	013	013	014	014	014	015	015	015	016	016	016	017	017	017	018	018	019	019	019	022	022	022	023	023
Features	001GYC5	001GYD1	001GYpreR	002GYC5	002GYD1	002GYW52	003GYC4	003GYD1	003GYW52	005GYC5	005GYD1	005GYW52	007GYC5	007GYD1	007GYW52	009GYC5	009GYD1	009GYpreR	010GYC5	010GYD1	010GYW52	011GYC5	011GYD1	011GYW52	013GYC5	013GYD1	013GYW52	014GYC2	014GYC6	014GYW52	015GYC5	015GYD1	015GYW52	016GYC2	016GYC6	016GYW52	017GYC5	017GYD1	017GYW52	018GYC5	018GYW52	019GYC6	019GYD1	019GYW52	022GYC5	022GYD1	022GYW52	023GYC4	023GYC8
unknown_ Streptococcus	8416	7178	4940	5449	6641	3465	4556	2601	2344	4346	5192	2319	7514	11106	5774	10102	8077	2472	7489	4807	4194	9553	9217	6385	5031	2446	5068	3137	6464	4158	4363	6899	2970	4300	17684	7846	7348	4676	4559	4648	12095	5289	10390	3447	11127	5698	8658	5512	8549
unknown_ Veillonella	464	289	13	672	466	330	285	512	645	715	915	881	582	932	774	360	206	1527	482	465	432	557	121	453	464	345	1039	114	728	293	233	130	623	1357	452	1033	497	240	1044	315	538	581	407	502	632	451	395	747	605
unknown_ Haemophilus	1009	1038	2016	161	17	86	390	418	189	217	230	229	130	164	396	115	322	801	348	474	875	312	240	494	355	158	299	208	60	487	309	575	309	109	0	112	234	160	223	459	467	208	252	201	34	261	1513	187	0
unknown_ Actinomyces	272	262	372	747	306	201	217	204	454	419	463	420	191	371	44	433	709	455	221	333	199	291	376	422	391	81	345	133	314	394	754	297	323	692	295	606	489	415	483	247	439	415	367	288	363	202	338	375	847
unknown_ Neisseria	520	263	399	0	0	0	522	224	115	0	32	0	117	128	216	95	88	473	330	936	1113	135	115	310	493	555	242	2677	0	885	163	634	724	0	0	87	243	401	366	517	127	115	141	229	878	953	626	0	0
unknown_ Fusobacterium	155	183	24	352	290	407	587	209	167	576	274	372	240	247	109	4	2	260	163	290	593	84	0	158	152	291	263	379	568	177	179	292	823	177	33	121	213	256	390	610	534	393	148	329	685	203	495	269	595
unknown_ Granulicatella	240	239	401	123	68	61	307	211	230	74	74	127	91	244	83	273	253	404	345	284	277	716	592	921	275	74	363	155	236	453	317	357	117	189	158	414	312	330	184	125	751	279	429	334	317	352	155	110	212
unknown_ Rothia	5	73	185	100	65	15	520	172	277	92	292	218	7	37	75	157	317	394	135	789	295	235	490	234	484	135	247	345	47	1176	422	229	133	9	0	0	116	174	162	124	97	31	703	150	157	181	230	10	7
Porphyromonas_pasteri	24	263	0	16	10	0	77	53	68	71	0	110	162	40	0	101	184	134	223	779	243	230	418	569	109	90	68	182	7	0	864	681	173	0	28	31	307	246	222	356	363	314	519	509	522	1289	196	166	17
unknown_ Gemella	58	130	0	101	102	84	136	92	128	103	71	130	117	124	297	168	222	74	138	468	85	206	610	320	325	110	310	232	63	77	221	215	57	63	810	47	224	341	123	87	583	259	1007	275	243	112	257	150	400
Prevotella_melaninogenica	108	88	75	426	74	85	63	230	187	277	260	471	110	116	64	245	87	242	127	210	101	33	88	86	172	57	207	157	0	48	271	98	76	352	0	0	394	498	358	100	780	317	160	254	250	115	96	163	397
uncultured_bacterium	98	68	472	333	254	184	284	46	81	306	135	82	116	17	248	34	37	371	236	266	226	117	283	71	75	262	53	134	64	113	191	287	197	93	104	16	157	416	161	115	252	184	203	179	274	60	103	260	247
unknown_ Prevotella	10	8	38	366	116	152	72	121	312	274	92	197	348	299	4	84	60	111	37	164	58	174	13	148	126	166	164	33	233	6	194	58	606	727	176	577	131	70	365	169	84	164	46	145	0	72	28	76	125
uncultured_organism	114	38	84	291	247	79	54	60	235	210	326	297	138	102	104	98	285	128	0	89	65	137	173	78	270	59	283	0	147	44	183	46	128	35	36	223	179	93	370	119	425	182	97	286	90	115	0	157	57
unknown_ Parvimonas	0	125	0	113	119	43	126	62	27	220	94	214	121	77	0	10	49	188	42	102	89	138	236	267	153	232	208	146	249	308	222	273	462	5	44	34	250	295	318	842	213	81	166	486	6	199	33	64	259
unknown_ Leptotrichia	37	95	0	162	15	12	116	299	269	61	121	432	235	207	106	17	95	156	29	132	21	74	96	162	187	142	233	26	31	10	306	216	370	94	33	18	195	89	178	132	154	287	69	137	210	356	155	47	196
unknown_ Lachnoanaerobaculum	0	51	0	380	133	70	77	77	113	66	148	191	106	85	35	36	134	358	136	177	113	111	135	81	163	187	294	0	97	60	315	141	242	238	62	94	134	49	156	51	159	147	53	130	161	153	56	112	229
unknown_ Porphyromonas	33	86	75	154	132	154	0	39	60	237	90	234	3	0	0	112	119	119	0	136	316	183	42	194	416	316	297	67	127	70	197	78	199	0	0	0	50	38	86	261	79	115	99	88	75	42	72	198	305
Prevotella_pallens	0	55	0	123	0	61	70	138	188	61	82	209	104	92	125	0	50	176	117	100	66	76	50	183	174	90	101	0	0	0	100	79	192	184	0	0	129	91	185	159	347	74	113	283	193	0	19	109	0
Rothia_mucilaginosa	471	0	0	230	231	40	16	36	48	52	36	0	36	140	9	216	71	218	14	0	35	0	0	20	0	0	52	0	641	14	0	114	48	314	87	235	120	36	221	0	267	204	29	9	0	117	40	302	528
uncultured_Bacteroidetes	95	98	0	191	44	53	9	256	165	79	0	115	277	205	66	0	65	31	6	197	104	101	89	159	50	108	121	0	0	13	109	143	62	127	56	165	23	21	29	106	425	184	50	134	245	930	38	102	34
Prevotella_salivae	36	18	0	182	92	60	28	181	193	201	129	67	218	214	143	31	28	105	0	115	108	116	15	131	65	76	76	17	209	39	53	0	89	197	193	126	70	29	248	71	104	155	0	85	95	60	57	112	161
Lautropia_sp.	305	119	1085	0	0	0	15	38	40	0	0	20	75	0	44	0	0	297	42	40	113	119	113	123	45	110	49	621	0	83	88	213	80	0	0	0	178	85	43	0	0	136	155	73	434	101	294	0	0
Actinomyces_graevenitzii	0	0	0	0	58	93	0	67	104	69	177	0	120	75	3	45	508	131	50	200	48	126	98	79	89	47	226	0	0	0	216	0	112	438	0	146	173	86	155	0	119	66	144	59	0	0	62	95	77
unidentified	0	0	18	88	236	349	292	115	44	273	82	105	98	16	0	9	39	96	10	86	408	24	0	4	46	226	91	95	67	31	149	170	392	26	49	43	47	5	5	13	51	223	28	59	380	45	138	37	47
unknown_ Stomatobaculum	0	10	0	207	252	135	83	116	165	163	166	96	198	115	29	0	198	186	29	234	34	0	129	104	148	88	119	0	0	19	240	27	74	224	86	31	26	0	115	20	351	49	45	62	65	38	0	43	133
Prevotella_denticola	0	0	0	74	192	90	405	11	4	228	104	59	69	105	172	31	0	385	64	171	184	53	0	0	45	108	27	0	107	87	83	53	135	157	123	210	37	75	132	0	54	171	43	28	158	15	105	90	331
Fusobacterium_periodonticum	43	67	0	150	0	0	71	109	200	0	0	162	40	71	0	0	0	0	42	254	75	0	43	143	18	106	89	0	0	0	122	152	159	0	0	0	145	111	66	91	373	151	88	91	113	344	137	74	64
unknown_ Peptostreptococcus	0	35	137	87	117	0	114	47	95	192	151	297	11	0	0	30	71	162	0	88	65	35	176	100	133	79	208	0	0	0	207	129	131	0	0	0	131	139	113	109	86	120	60	216	58	137	0	72	135
unknown_ Oribacterium	71	2	0	110	64	27	54	66	17	131	58	166	115	18	0	17	129	378	22	67	11	0	113	181	86	91	263	5	18	19	175	39	198	37	0	0	70	2	135	49	71	195	96	98	200	56	33	95	254
Capnocytophaga_leadbetteri	91	82	152	42	38	64	118	69	0	3	49	47	172	104	0	24	47	424	38	61	83	0	0	51	35	27	0	76	0	106	112	375	38	0	0	0	55	40	20	187	64	107	79	55	385	204	104	92	0
Schaalia_odontolytica	0	0	0	0	44	0	30	151	208	94	210	338	461	154	7	0	188	58	10	285	133	0	63	119	268	153	324	0	0	0	0	18	118	0	0	0	84	36	223	0	102	0	66	41	0	0	77	86	0
Prevotella_histicola	0	0	288	393	166	43	0	40	118	137	167	269	153	186	0	27	0	119	0	52	133	0	0	0	51	47	70	0	311	88	0	0	0	120	94	172	32	0	138	31	247	45	22	0	0	0	0	126	101
Clostridiales_bacterium	0	12	0	1	131	87	209	0	57	123	21	0	57	183	0	107	118	313	0	60	30	53	26	76	45	189	0	9	17	14	183	42	167	102	0	0	359	115	159	31	365	209	105	127	132	25	101	12	95
Prevotella_oris	0	143	197	124	222	178	69	0	0	159	0	53	187	77	39	7	0	115	132	152	34	25	0	87	43	122	0	65	156	0	166	180	114	0	0	0	51	92	136	66	65	113	0	0	90	0	21	169	77
unknown_ Clostridia_UCG-014	0	0	0	152	88	0	0	0	138	119	149	0	154	189	0	19	38	63	72	27	2	51	146	41	155	86	115	0	0	0	318	101	116	116	0	0	110	26	180	25	775	99	26	132	0	0	0	32	112
Prevotella_nanceiensis	90	334	0	0	0	8	33	0	0	0	8	0	32	44	0	0	106	205	0	120	92	130	154	360	95	11	60	0	0	0	134	32	93	0	4	39	65	62	22	42	140	3	10	76	77	285	230	43	0
unknown_ [Eubacterium]_nodatum_group	0	0	0	0	0	3	0	65	152	59	170	370	69	104	0	0	0	0	0	43	36	0	191	182	355	115	298	0	0	0	195	0	125	26	0	0	139	67	129	90	242	0	68	154	0	134	0	0	3
Rothia_dentocariosa	6	46	86	61	52	251	31	24	5	80	22	40	126	129	269	173	31	55	61	7	25	169	55	56	18	61	31	94	34	220	10	41	0	231	456	227	50	37	55	55	18	60	46	5	48	24	49	11	34
unknown_ Selenomonas	3	0	0	72	245	140	250	0	204	151	64	65	134	107	61	53	18	228	15	50	36	8	6	9	56	42	195	3	16	17	11	40	445	10	0	44	49	19	80	9	153	23	0	0	0	27	11	29	42
Capnocytophaga_sputigena	104	0	0	0	0	0	159	126	78	0	20	68	0	0	89	0	0	184	43	69	53	94	20	99	0	51	57	99	0	135	199	265	190	0	0	0	26	0	0	35	61	64	0	56	235	271	262	128	0
Capnocytophaga_gingivalis	41	0	214	0	0	0	218	35	57	0	0	31	54	0	0	3	72	124	48	35	67	25	35	54	0	0	66	0	55	65	102	229	150	0	0	10	68	26	39	0	21	74	0	101	357	371	210	19	0
uncultured_Bergeyella	0	21	0	0	28	0	142	39	58	0	10	33	60	53	18	21	97	243	90	81	185	131	140	205	55	0	41	126	0	73	30	79	37	0	0	14	52	53	35	23	83	56	124	43	184	28	101	0	0
Tannerella_forsythia	0	63	0	70	55	127	69	0	17	148	74	60	0	0	0	0	0	25	45	102	300	0	0	0	0	75	101	136	93	119	0	0	172	0	0	0	52	110	96	25	44	39	83	72	203	40	50	79	21
Porphyromonas_gingivalis	0	0	0	41	27	175	103	55	33	213	151	36	0	57	0	0	0	26	134	141	484	29	0	0	0	0	0	68	67	155	53	0	391	0	0	0	0	25	0	0	0	103	33	65	120	0	96	0	0
Megasphaera_micronuciformis	0	0	0	162	84	91	0	102	142	124	85	116	139	97	70	0	115	64	0	89	53	117	0	65	122	0	64	0	27	0	104	0	139	112	0	123	50	0	77	0	98	0	0	91	0	106	0	65	135
Selenomonas_sputigena	37	49	0	24	49	0	382	0	27	210	109	30	194	69	0	54	93	366	46	91	186	0	0	23	0	22	0	0	0	19	73	49	162	0	0	0	66	98	132	117	30	93	35	0	0	0	54	0	45
Leptotrichia_sp.	0	0	0	61	24	67	0	79	181	0	128	41	319	195	73	0	3	45	0	127	62	110	104	25	118	0	0	78	156	136	0	70	234	188	0	0	0	0	16	0	0	42	0	0	67	52	50	25	175
unknown_ Lactobacillus	0	0	0	49	230	155	0	0	0	0	0	0	0	0	0	3	29	228	0	0	0	0	0	0	0	6	137	104	544	63	0	0	0	340	303	425	7	0	11	0	0	100	0	0	82	0	0	45	201
unknown_ Alloprevotella	48	161	0	88	48	75	3	54	39	99	81	68	29	24	7	0	0	0	142	137	51	231	0	51	118	4	0	125	133	47	0	0	0	0	0	0	67	43	51	140	0	84	14	121	4	99	0	42	152
Prevotella_oulorum	49	38	101	6	181	0	141	48	60	65	59	179	146	79	164	0	0	143	29	111	22	0	0	21	0	29	36	0	14	43	21	26	60	67	21	110	17	24	0	24	59	83	6	20	135	58	111	54	216
Haemophilus_parainfluenzae	0	269	208	0	0	53	41	111	45	0	130	80	0	0	0	0	29	57	111	62	39	45	0	56	0	21	0	94	0	0	0	0	0	0	0	0	62	95	66	0	0	152	161	43	88	172	385	130	0
Alloprevotella_tannerae	31	25	140	51	58	130	215	61	36	42	37	0	47	43	0	0	0	91	0	64	169	0	0	0	0	92	46	0	0	25	98	107	159	0	101	23	32	18	52	58	106	82	25	0	0	95	120	72	300
unknown_ Atopobium	0	53	0	32	221	38	84	0	6	101	66	18	59	60	28	0	37	187	46	76	62	3	7	0	2	2	15	26	27	26	112	81	85	148	38	36	88	150	115	50	3	101	0	21	55	17	42	80	157
Haemophilus_parahaemolyticus	0	434	497	0	0	101	73	0	0	0	0	0	0	0	435	0	0	0	0	0	105	0	0	0	0	81	0	0	0	0	0	0	0	0	0	0	0	0	0	0	0	0	88	0	0	0	0	191	10
unknown_ Escherichia-Shigella	0	0	220	0	57	20	176	2	0	37	0	0	88	53	73	14	0	233	42	0	0	23	0	72	21	12	17	12	49	7	29	3	70	32	82	109	0	41	0	43	190	43	23	11	186	32	166	17	110
unknown_ Aggregatibacter	0	0	0	0	0	3	119	104	48	22	40	22	92	57	0	0	0	0	95	56	113	80	0	15	20	143	25	0	0	0	83	314	56	0	0	0	58	119	69	121	18	95	49	44	96	45	277	0	0
unknown_ Filifactor	0	0	0	55	106	199	134	31	40	193	91	190	0	0	0	92	55	113	0	76	154	50	0	0	0	0	0	0	0	0	0	0	82	0	0	0	33	75	63	0	0	68	3	0	0	0	0	119	19
Corynebacterium_matruchotii	0	39	15	28	36	79	60	0	26	69	50	54	59	30	17	18	33	45	49	83	77	32	21	0	88	98	113	13	0	5	41	0	53	12	102	77	0	85	80	28	15	146	42	54	130	26	60	2	0
Prevotella_veroralis	0	0	0	0	3	0	6	0	0	405	146	0	102	179	194	32	22	149	84	193	0	73	0	0	59	0	0	0	0	0	0	0	0	0	0	0	10	56	100	5	127	0	0	16	0	119	0	0	145
unknown_Pasteurellaceae	31	138	28	3	3	9	14	124	42	2	12	15	2	0	10	7	9	9	13	37	16	9	0	31	35	28	20	7	0	2	45	19	27	6	3	0	10	9	8	17	38	36	22	9	59	435	800	12	0
Prevotella_nigrescens	38	71	0	0	50	64	96	0	0	178	46	28	0	60	0	0	0	250	45	52	0	0	0	9	0	0	0	0	35	31	0	81	84	0	0	0	13	35	57	88	102	162	0	60	142	0	46	53	0
unknown_ Capnocytophaga	0	55	23	5	93	54	177	44	0	63	9	28	56	29	0	17	0	263	0	13	88	15	31	2	71	64	54	9	4	8	25	38	8	16	36	79	47	97	60	5	15	93	9	127	99	77	64	11	60
Tannerella_sp.	23	51	132	26	76	30	108	28	70	16	26	86	112	48	0	0	0	75	73	55	12	23	0	10	0	14	56	0	0	0	23	57	41	0	0	0	0	24	52	102	76	110	47	127	111	123	44	25	81
Mogibacterium_diversum	0	0	0	46	75	0	87	30	89	109	113	186	0	50	0	35	57	109	17	92	56	0	45	100	0	0	0	0	0	0	46	0	30	35	0	21	51	29	98	0	131	40	57	61	33	73	33	0	0
unknown_ Dialister	0	0	0	40	117	67	124	24	16	65	36	3	0	0	48	0	0	359	0	0	53	0	0	25	0	0	53	0	0	0	30	0	33	36	0	0	38	6	95	0	18	125	0	11	128	0	124	101	139
unknown_ Fretibacterium	0	16	0	36	55	139	174	12	10	204	18	34	38	35	0	16	5	47	0	43	120	0	0	0	8	82	29	52	62	14	36	7	138	0	0	0	0	77	44	133	39	14	8	0	50	0	14	0	67
unknown_ F0058	0	0	4	0	0	0	0	0	0	177	0	0	41	32	0	16	14	0	0	51	59	0	0	0	0	60	0	83	167	126	0	0	72	4	0	49	0	0	0	34	80	0	10	0	700	86	146	0	0
unknown_ [Eubacterium]_brachy_group	0	28	0	20	24	46	39	0	0	4	15	17	0	0	0	41	51	42	0	0	44	27	2	88	28	71	64	34	203	95	69	28	192	0	0	7	50	120	96	176	38	0	0	17	0	1	0	33	0
Scardovia_wiggsiae	0	0	0	19	0	58	5	0	0	0	89	14	0	0	0	7	0	65	20	51	25	0	0	12	15	48	0	0	19	0	0	8	0	276	207	531	0	9	30	0	0	88	0	0	0	0	23	58	113
unknown_ Treponema	14	4	0	100	35	132	213	15	0	259	59	0	0	0	0	173	13	0	0	137	46	17	3	2	0	55	3	27	24	0	53	14	46	0	0	0	43	2	76	123	0	0	8	4	0	0	0	0	134
Treponema_medium	0	51	0	63	157	131	310	61	0	223	141	0	0	0	0	28	0	98	0	220	169	0	0	0	0	71	0	0	0	0	0	0	21	2	0	0	0	0	0	14	0	8	0	0	0	0	0	42	143
Neisseria_oralis	0	0	0	0	0	0	0	0	0	58	0	23	54	33	0	0	0	0	0	0	35	0	0	0	0	36	0	42	48	87	0	69	369	0	0	0	0	0	27	0	0	68	43	0	107	0	115	289	0
Neisseria_elongata	0	0	0	0	0	0	0	37	0	0	0	0	128	0	61	0	0	118	0	0	23	0	0	66	0	88	0	0	0	0	80	158	94	0	0	0	32	136	0	0	0	0	0	0	72	114	336	0	0
Eubacterium_sp.	0	10	0	0	17	0	0	0	9	168	73	0	0	0	0	0	3	0	0	31	74	17	50	1	135	101	0	0	0	0	0	9	119	0	0	0	26	44	128	14	182	62	6	45	0	0	0	0	20
Leptotrichia_hongkongensis	0	0	0	0	33	0	0	14	31	0	11	0	0	37	48	0	40	25	78	0	0	44	0	71	0	25	52	30	15	154	65	82	0	87	0	52	46	31	69	21	0	63	0	0	33	33	44	77	20
Treponema_socranskii	4	16	0	5	38	54	148	0	0	139	35	77	17	7	0	16	7	92	5	10	69	0	0	0	0	41	44	39	0	7	17	15	116	0	3	0	11	29	55	25	27	24	0	7	65	0	27	0	60
Capnocytophaga_granulosa	0	0	0	45	39	72	196	0	0	0	0	0	86	0	24	0	3	122	0	51	67	0	0	0	22	76	0	0	0	0	30	94	109	0	2	0	25	75	3	0	16	101	53	0	207	0	44	0	0
Rothia_aeria	0	27	125	0	0	0	27	63	30	0	24	17	339	25	12	4	0	13	11	34	74	44	0	27	8	19	12	59	0	0	42	107	18	0	0	0	7	31	21	0	9	24	12	0	113	27	142	9	12
Treponema_denticola	0	0	0	49	49	84	41	0	0	152	0	50	0	0	0	17	5	11	18	42	219	0	0	10	0	0	0	0	0	0	0	34	169	0	0	0	0	0	44	0	0	102	49	50	0	0	0	30	105
unidentified_eubacterium	57	23	65	0	23	28	171	0	42	23	0	0	2	0	0	24	0	106	42	70	15	0	0	0	0	0	0	0	0	0	18	54	65	0	0	0	49	53	58	6	0	91	115	0	58	0	124	52	36
uncultured_methanogenic	0	0	0	0	0	0	0	112	112	64	58	0	139	221	0	39	57	0	0	0	0	43	0	86	191	24	94	0	89	0	0	0	0	23	0	0	0	0	0	0	0	0	0	0	0	0	0	0	0
Prevotella_genomosp.	0	94	0	12	42	19	119	1	0	79	33	4	40	12	0	0	0	124	9	34	75	0	0	0	0	5	0	0	12	4	0	0	38	4	11	69	55	0	0	0	11	56	12	3	84	0	90	9	83
Mogibacterium_timidum	0	0	0	0	31	19	21	0	0	51	17	0	44	21	0	0	0	0	0	0	26	43	0	30	0	24	0	25	87	54	48	43	131	0	0	0	0	104	57	135	39	0	0	0	0	0	0	103	70
unknown_Neisseriaceae	3	57	0	0	0	10	210	22	0	74	29	23	0	0	0	0	0	57	3	0	62	46	0	47	52	30	0	0	0	1	3	85	57	0	0	0	0	0	51	0	0	59	1	0	184	33	2	0	0
Prevotella_shahii	14	52	0	0	4	0	73	0	0	3	21	0	101	40	0	16	5	0	43	114	0	0	0	0	0	38	34	0	0	0	36	32	78	0	0	0	0	13	24	55	85	76	0	57	3	108	90	0	0
Streptococcus_mutans	0	0	0	0	0	15	59	0	0	72	44	36	0	0	0	37	0	108	0	0	0	0	0	25	52	60	35	0	92	51	0	0	0	0	0	283	0	0	0	0	0	125	0	0	0	0	59	76	104
Corynebacterium_durum	0	65	0	0	0	0	0	0	0	0	32	8	26	0	0	50	21	0	20	0	10	65	43	28	13	54	0	0	0	0	37	53	0	0	0	29	41	76	17	43	22	0	21	0	150	55	235	0	0
Veillonella_sp.	0	0	0	0	0	0	0	0	0	109	76	0	0	0	0	82	0	0	146	0	0	102	0	116	81	0	0	43	0	0	0	0	0	0	0	0	65	23	114	0	0	62	87	24	0	0	0	131	0
[Eubacterium]_infirmum	0	101	0	0	109	0	123	0	0	101	0	0	0	0	0	12	44	159	0	16	27	0	0	0	0	0	0	18	0	0	20	30	10	0	0	0	0	0	0	63	0	0	0	0	0	0	24	138	146
Alloprevotella_rava	0	37	83	33	0	22	0	0	0	68	0	12	37	6	0	0	0	71	15	107	135	0	0	24	29	0	0	0	0	18	11	35	20	0	0	0	34	74	54	40	34	0	0	0	55	44	63	0	0
unknown_Veillonellaceae	0	0	0	0	0	0	0	0	0	166	3	50	0	0	0	28	0	235	0	74	0	0	0	0	16	47	0	39	87	39	0	10	61	0	0	0	0	61	3	158	19	0	21	142	0	0	0	0	3
Olsenella_sp.	0	36	0	0	109	54	177	0	0	67	39	0	33	17	0	0	23	170	0	35	62	0	0	0	0	7	21	0	0	0	37	0	55	0	0	0	0	0	31	0	0	15	9	0	45	0	38	0	0
unknown_Selenomonadaceae	0	56	108	0	17	0	2	2	12	131	0	2	0	0	0	0	43	88	38	0	20	41	0	18	12	20	0	0	0	0	61	0	114	0	0	0	41	0	127	14	0	29	0	0	15	0	9	0	80
Streptococcus_intermedius	51	20	409	0	0	0	53	0	0	0	0	0	0	0	0	0	0	0	0	0	46	0	57	43	0	0	0	0	0	0	0	0	69	0	0	0	0	0	13	0	0	22	33	0	89	39	24	0	0
Porphyromonas_catoniae	0	0	0	0	0	23	51	37	46	0	7	71	0	0	0	0	0	47	0	4	0	0	13	0	0	12	0	0	0	0	19	239	0	0	0	0	127	45	41	47	17	0	25	19	22	146	17	26	0
Prevotella_intermedia	23	0	0	113	0	50	40	30	0	71	47	55	0	0	0	14	0	39	0	36	57	0	0	0	0	0	0	0	0	0	0	0	0	0	0	0	0	0	3	178	48	0	0	0	0	0	0	102	119
[Eubacterium]_nodatum	0	0	0	3	14	32	191	28	15	104	37	38	0	0	0	0	0	16	0	0	0	0	0	0	14	40	9	0	0	0	42	15	101	0	0	0	0	36	54	66	0	6	0	5	0	0	0	31	58
Capnocytophaga_sp.	0	0	38	0	29	0	210	0	21	38	43	0	0	0	0	0	0	179	43	0	56	0	0	37	40	0	89	0	0	0	0	0	87	0	0	0	34	13	21	0	0	24	0	0	0	0	22	40	0
Capnocytophaga_ochracea	0	58	0	37	57	17	0	0	0	19	0	29	0	21	22	0	0	105	0	34	26	0	0	0	0	21	3	0	19	0	0	0	39	0	45	0	2	0	21	91	96	0	0	0	59	54	69	0	0
unknown_ Actinobacillus	0	3	0	11	0	3	0	0	0	0	0	0	0	0	53	0	0	0	0	9	0	73	0	54	85	8	24	0	0	3	0	8	0	0	0	0	0	0	0	0	0	0	23	0	0	64	0	11	0
unknown_ Catonella	17	0	0	28	0	0	80	26	49	114	29	46	0	15	0	0	0	67	0	0	0	0	39	0	17	0	0	0	0	0	58	0	65	0	0	0	0	41	0	38	15	45	0	53	42	0	47	21	0
unknown_ Chloroplast	0	0	0	0	160	0	151	21	0	0	0	0	20	51	0	0	0	158	37	0	0	0	6	0	0	0	0	69	44	0	0	0	55	30	0	0	0	0	0	0	0	56	0	0	0	0	0	0	16
Treponema_sp.	40	68	0	77	54	57	91	5	0	242	27	0	0	0	0	200	0	0	57	21	20	0	0	0	61	0	0	0	0	0	0	0	0	0	0	0	0	0	0	0	0	0	0	0	0	0	0	0	0
unknown_ Elizabethkingia	0	19	86	0	29	0	41	0	0	7	0	0	24	20	9	11	0	77	0	21	15	26	0	16	9	0	0	0	0	0	0	0	17	11	46	29	0	12	0	0	75	14	0	0	128	0	46	0	27
unknown_ Bifidobacterium	0	0	0	56	127	44	18	0	0	25	6	1	0	0	10	2	0	16	5	0	2	0	0	3	9	0	0	0	31	0	2	0	0	156	10	0	37	23	17	2	0	16	10	0	59	0	2	35	98
Treponema_lecithinolyticum	0	0	0	2	0	32	0	0	0	0	0	0	0	0	0	0	5	0	7	0	230	0	0	0	0	0	0	0	0	0	81	0	151	0	0	0	17	79	108	0	0	0	0	0	0	0	0	47	120
unknown_Bacteria	13	0	44	33	0	29	0	0	6	29	0	3	15	18	4	23	11	0	0	3	10	13	24	27	0	0	18	18	31	0	48	72	69	0	3	35	28	21	44	25	45	17	3	0	39	0	38	19	4
Treponema_maltophilum	0	3	7	6	25	38	92	8	6	112	30	0	0	0	0	90	0	53	0	0	51	0	0	0	17	59	36	0	0	0	0	0	0	0	0	0	0	0	0	0	0	4	36	15	20	0	16	0	0
Shuttleworthia_satelles	0	12	0	10	71	0	32	0	0	50	33	0	8	0	0	16	26	83	0	25	14	0	0	37	0	0	16	0	0	0	16	30	0	0	0	0	28	30	50	17	26	7	0	0	36	5	0	59	108
Treponema_genomosp.	0	0	0	14	25	0	277	0	0	283	6	0	0	0	0	293	0	5	0	0	0	0	0	0	0	0	0	0	0	0	0	0	0	0	0	0	0	0	0	0	0	0	0	0	5	0	0	0	0
unknown_ F0332	0	15	0	0	0	0	49	12	7	31	30	0	0	0	0	0	0	172	28	75	106	0	0	66	19	74	21	0	0	0	57	0	0	0	0	0	31	0	47	0	41	0	0	0	0	0	0	0	0
Prevotella_baroniae	0	0	0	0	4	66	0	0	0	47	2	0	59	38	0	48	0	31	0	51	81	29	0	0	0	0	0	0	23	0	34	18	36	0	0	0	0	0	9	26	3	0	0	0	3	0	0	26	106
Bacteroidales_oral	0	0	0	29	40	18	0	0	0	50	8	0	0	0	0	26	9	15	9	31	61	0	0	0	28	55	63	9	0	0	0	0	6	0	0	0	0	0	0	59	31	0	2	8	43	12	3	144	32
Catonella_morbi	0	0	0	0	0	68	0	0	0	142	23	0	21	0	0	77	0	0	0	0	43	0	0	0	0	42	11	46	52	26	0	4	30	0	0	0	0	0	0	24	0	17	0	0	33	6	0	0	90
Cardiobacterium_hominis	0	0	0	0	0	0	0	47	23	10	0	0	0	0	0	0	0	0	0	0	0	5	0	20	0	0	0	0	0	0	0	69	85	0	0	0	0	72	11	0	0	0	0	0	104	107	141	23	0
Slackia_exigua	9	0	0	0	34	41	0	0	8	87	0	21	10	0	0	18	0	0	15	4	0	10	0	16	40	22	34	6	0	4	38	25	17	33	3	0	0	34	34	46	0	0	0	30	9	0	0	22	0
unknown_ Peptococcus	0	4	0	0	8	34	17	15	6	116	28	0	0	0	0	0	0	0	0	10	61	0	4	0	0	26	2	23	41	24	30	9	81	0	0	0	6	56	83	0	0	46	0	20	0	0	35	0	0
Selenomonas_noxia	0	28	0	0	0	0	69	0	0	45	100	59	0	0	0	21	0	66	12	0	23	0	10	0	0	0	0	0	0	12	0	11	0	0	0	13	0	0	0	0	0	58	0	40	47	37	0	0	0
unknown_ [Eubacterium]_yurii_group	0	0	0	0	10	1	50	0	3	27	18	18	0	0	0	7	0	62	0	13	0	2	0	0	0	0	0	0	0	0	27	56	42	0	0	0	38	50	46	18	0	29	23	18	0	0	0	39	0
Leptotrichia_wadei	0	0	0	35	0	15	0	0	0	83	51	15	0	41	0	0	36	68	44	34	0	0	0	0	0	0	0	0	0	0	29	0	0	72	0	0	0	0	0	0	0	43	0	0	0	0	0	0	65
Prevotella_loescheii	0	0	0	9	0	0	56	25	0	41	0	43	0	0	0	0	0	20	0	8	22	65	0	0	0	0	0	0	0	0	0	0	0	5	0	33	0	0	0	0	0	0	0	0	52	23	52	54	161
Firmicutes_oral	1	0	0	11	0	46	0	20	0	78	24	13	7	11	0	0	12	41	1	4	63	0	0	0	0	0	30	0	0	0	101	22	7	0	0	0	0	0	0	24	0	67	3	3	19	0	4	3	43
unknown_ Cardiobacterium	0	20	0	3	0	0	0	0	0	0	12	32	48	0	17	0	2	40	34	0	0	0	6	0	6	13	0	12	0	0	28	19	67	0	0	0	5	0	7	0	10	24	12	3	65	38	120	0	2
Eubacterium_saphenum	0	0	0	54	44	94	0	0	0	59	42	0	0	0	0	0	12	35	0	0	12	0	0	0	8	32	0	0	24	0	0	0	0	0	2	0	0	0	0	118	0	0	0	0	0	0	0	0	0
Alloscardovia_omnicolens	0	0	0	34	36	3	0	7	11	0	0	0	0	66	0	7	0	0	0	0	0	0	0	0	12	0	18	0	50	0	0	0	0	31	29	80	13	15	10	0	4	27	23	32	0	0	0	0	0
Aggregatibacter_segnis	0	0	0	0	0	15	0	0	0	65	0	0	24	0	0	0	0	0	0	14	0	0	0	104	9	0	0	0	0	0	31	81	0	0	0	0	0	6	4	47	0	0	12	143	0	90	0	0	0
Bacteroidetes_oral	0	33	0	62	53	94	55	17	0	0	0	0	0	8	0	0	0	0	0	0	0	0	0	0	14	0	61	0	0	4	0	0	0	0	0	0	6	40	2	0	0	57	0	3	0	0	8	0	0
Prevotella_pleuritidis	0	0	0	0	0	0	7	14	24	60	15	0	0	0	0	16	10	59	0	14	91	0	0	0	0	0	0	0	0	0	0	0	0	0	0	0	0	0	0	81	79	16	0	0	0	0	0	24	55
uncultured_Prevotella	11	0	79	19	49	45	0	0	0	77	0	47	2	0	4	1	0	0	0	5	6	0	0	0	0	0	0	0	0	0	0	17	0	0	0	0	0	0	0	0	0	0	0	0	0	0	0	37	24
Prevotella_enoeca	0	8	0	16	81	20	0	0	0	0	0	0	0	0	0	0	0	0	0	0	36	0	0	0	0	0	0	0	0	0	0	0	0	0	0	0	0	0	0	0	0	0	0	0	50	6	16	87	107
uncultured_Lachnospiraceae	0	31	0	0	0	0	43	0	0	17	0	0	0	0	0	0	0	44	0	14	0	0	0	8	6	13	14	0	0	0	39	0	0	0	0	0	12	0	0	56	18	0	11	22	70	48	0	0	0
Prevotella_sp.	0	0	11	0	27	50	3	0	0	37	90	0	4	0	16	0	0	10	0	20	0	0	0	2	93	0	0	0	0	6	5	0	0	0	0	0	0	0	0	16	0	0	0	3	0	15	0	33	85
Leptotrichia_goodfellowii	0	0	0	0	0	0	3	2	0	0	0	0	0	0	0	0	0	0	0	13	0	0	0	0	12	55	0	0	0	3	21	85	48	0	0	0	20	16	25	22	38	24	27	36	13	0	25	0	0
Neisseria_bacilliformis	44	0	133	0	0	0	53	43	0	0	0	0	40	0	87	0	0	53	0	0	0	0	0	0	0	0	0	0	0	0	0	0	43	0	0	0	0	0	0	0	19	0	0	0	0	0	0	0	0
Prevotella_maculosa	0	0	1	0	32	6	58	0	0	0	0	0	56	0	16	0	0	28	37	24	19	0	0	0	0	0	0	0	0	0	0	0	5	0	0	0	0	0	0	10	0	13	0	0	53	7	0	0	41
unknown_ Mogibacterium	0	0	0	0	0	0	0	0	0	0	0	29	29	0	0	0	0	0	0	0	0	32	0	6	51	42	49	0	0	0	0	28	5	0	0	0	0	5	1	14	0	4	0	0	0	0	3	32	36
unknown_ Lactococcus	0	0	0	0	154	0	140	0	0	0	0	0	0	0	0	0	0	89	0	0	0	0	0	0	0	65	0	0	0	0	0	0	0	0	18	0	0	0	0	0	0	19	0	0	0	0	0	0	0
Streptococcus_sobrinus	0	0	0	48	45	67	0	0	0	45	15	0	0	0	0	0	0	0	0	0	0	0	28	34	0	0	0	0	0	0	0	0	0	0	0	0	86	26	51	0	0	0	0	0	0	0	0	0	0
Prevotella_multiformis	0	0	0	0	109	0	0	0	0	0	0	0	0	0	0	0	0	0	0	63	105	0	0	0	0	0	0	0	0	0	0	0	0	0	0	0	0	0	0	0	0	56	0	0	0	3	0	56	50
Ottowia_sp.	0	0	0	3	0	0	78	0	0	0	0	0	8	3	0	0	0	0	0	0	12	0	0	0	0	0	0	0	0	0	32	53	56	0	0	0	0	0	6	0	0	32	0	0	111	0	48	0	0
Prevotella_oralis	0	0	0	0	21	56	45	0	0	0	0	0	0	0	19	5	0	75	7	0	32	0	0	0	0	0	0	0	0	0	0	0	0	0	0	0	0	3	0	0	0	0	0	0	76	0	0	22	34
unknown_ Defluviitaleaceae_UCG-011	0	0	0	11	19	53	67	4	0	42	0	0	0	0	0	0	0	86	4	34	43	6	0	0	0	0	0	0	0	0	0	0	18	0	0	0	0	0	0	0	0	6	0	0	0	0	0	2	7
Leptotrichia-like_sp.	0	0	0	7	2	12	0	0	0	0	0	0	0	0	0	0	0	0	0	0	0	0	0	0	0	0	0	0	0	0	149	113	148	0	0	0	0	0	0	0	0	0	0	0	0	0	0	0	0
Kingella_oralis	0	0	3	0	0	0	0	23	0	0	0	17	0	17	0	0	0	0	0	0	0	0	0	0	0	0	0	0	0	38	0	8	0	0	0	0	0	0	0	0	0	0	0	0	105	4	111	0	0
Selenomonas_artemidis	44	6	0	0	0	0	32	11	0	18	27	0	0	7	0	0	11	11	0	22	0	0	0	19	0	0	15	0	17	0	0	39	18	0	0	0	0	0	0	0	0	0	17	0	22	0	16	9	52
Leptotrichia_shahii	0	0	0	14	44	0	0	0	19	28	0	0	24	27	0	0	0	70	0	24	0	0	0	0	29	0	12	0	0	0	29	0	10	0	0	0	0	0	0	0	0	11	0	0	0	0	0	0	34
unknown_Unassigned	0	0	0	0	0	0	0	6	0	0	29	24	0	0	0	0	0	0	20	30	20	0	0	0	0	23	0	0	0	21	0	0	0	10	43	0	0	0	0	0	0	0	40	15	25	9	0	0	0
Oribacterium_parvum	0	0	0	0	0	0	0	34	18	0	0	0	22	104	0	0	0	0	0	49	0	0	18	0	5	9	5	0	0	0	0	0	2	0	0	0	0	0	14	0	35	0	0	23	0	10	37	0	0
Cryptobacterium_curtum	0	0	0	0	24	0	0	0	0	0	0	0	0	0	0	0	13	0	0	0	6	0	0	0	0	0	0	0	0	0	20	0	0	0	0	49	0	22	37	12	37	0	0	3	24	0	0	3	0
spirochete_isolate	0	0	0	0	0	29	77	0	0	51	30	0	0	0	0	0	0	0	0	57	0	0	0	0	0	0	0	0	0	0	0	0	0	0	0	0	0	0	0	0	0	0	0	0	0	0	0	0	74
Leptotrichia_buccalis	0	0	0	0	0	0	0	0	0	0	0	0	2	0	0	0	0	0	0	0	30	0	0	0	0	0	0	0	0	0	0	0	0	0	0	0	0	0	0	0	0	73	51	0	158	0	67	0	0
unknown_ Mycoplasma	3	6	0	0	0	41	24	10	0	30	17	6	0	0	0	17	0	0	0	15	16	0	0	0	0	0	0	0	0	0	37	0	58	0	0	0	0	0	0	68	22	0	0	0	0	0	0	11	0
Actinomyces_dentalis	0	0	0	0	3	5	0	0	0	0	6	12	0	0	0	7	34	86	3	2	5	0	0	0	4	0	0	0	0	0	4	0	0	0	0	0	21	0	7	11	0	27	0	0	7	0	5	0	0
Oribacterium_sinus	0	0	0	21	63	0	0	0	25	0	0	3	0	0	0	0	0	0	0	0	0	0	0	24	0	0	84	0	0	0	0	0	18	0	0	0	0	0	14	35	49	0	0	2	0	0	0	0	37
unknown_ Mitochondria	0	0	0	0	89	0	14	0	0	0	0	0	0	5	0	0	0	137	16	0	10	0	0	0	0	0	0	6	0	0	0	0	0	0	0	0	0	0	0	0	0	18	0	0	0	0	0	0	0
unknown_ uncultured	0	0	0	0	17	9	0	0	0	0	0	0	0	0	0	0	0	111	0	0	23	0	0	0	0	0	0	0	0	0	24	0	0	0	0	3	0	26	0	45	2	16	0	0	73	0	0	9	0
Lachnospiraceae_bacterium	0	0	0	0	0	0	34	8	0	166	43	0	0	0	0	10	2	0	0	0	0	0	0	2	6	11	0	0	4	0	32	0	20	0	0	0	0	0	0	13	2	0	0	0	0	0	0	0	0
Streptococcus_thermophilus	0	0	0	0	25	0	0	0	0	0	0	0	0	0	0	0	0	296	0	0	0	0	0	34	0	0	0	0	0	0	0	0	0	0	0	0	0	0	0	0	0	0	0	0	0	0	0	0	0
unknown_ Bergeyella	0	2	0	0	0	0	0	1	0	0	0	0	0	0	0	0	0	36	17	0	0	24	0	70	0	0	0	0	0	0	0	44	26	27	0	0	0	0	0	10	0	0	0	0	0	0	0	0	0
uncultured_Capnocytophaga	0	0	0	0	0	0	0	0	0	0	0	0	0	0	0	0	0	0	0	0	0	0	0	0	0	0	0	0	0	0	22	74	0	0	0	0	0	31	0	14	0	0	0	0	37	76	60	0	0
Leptotrichia_hofstadii	0	0	0	0	0	0	0	0	0	3	19	0	0	0	0	0	0	69	41	28	0	40	0	0	0	0	56	0	0	0	0	0	0	0	0	0	0	0	45	0	0	0	0	0	0	0	0	0	0
unknown_ Pseudoramibacter	0	0	0	3	72	0	10	0	0	28	7	0	0	0	0	0	0	0	0	0	0	0	3	0	0	0	0	0	6	5	0	0	0	0	0	0	8	6	36	0	0	8	0	0	32	0	11	12	42
Anaeroglobus_geminatus	0	0	0	0	12	4	12	0	0	44	33	0	0	8	14	0	9	45	0	10	5	0	0	0	0	0	0	0	0	0	0	0	8	0	0	4	3	0	7	10	0	0	0	5	74	0	0	1	3
Phocaeicola_abscessus	0	0	0	5	62	28	0	0	0	13	3	0	15	6	0	0	0	83	3	2	15	0	0	0	0	0	0	0	7	0	0	2	3	0	0	0	0	4	0	0	0	0	0	0	0	0	0	10	0
Prevotella_micans	0	0	0	0	0	0	0	0	0	0	0	0	0	0	0	0	0	0	0	13	15	0	0	0	0	12	0	0	0	0	0	0	0	0	0	0	22	0	10	51	0	24	0	29	0	0	0	9	0
Cardiobacterium_valvarum	0	0	0	0	0	9	31	24	0	0	0	0	0	0	0	0	0	60	0	0	56	0	0	0	23	0	0	0	0	0	0	0	0	0	0	0	0	0	0	12	0	0	0	8	0	0	0	0	0
Actinomyces_israelii	0	0	0	0	0	37	0	0	0	0	0	0	0	0	0	0	0	36	0	0	32	0	0	0	0	0	37	0	0	0	0	0	38	0	0	0	0	18	25	0	0	0	0	0	0	0	0	0	36
unknown_ Johnsonella	0	0	0	2	13	0	34	0	0	0	0	0	22	11	0	0	0	44	10	0	16	0	0	0	0	22	0	0	0	0	0	26	0	0	0	0	0	0	0	0	0	30	0	0	0	0	54	0	0
unknown_Lachnospiraceae	0	0	0	0	0	0	0	0	0	12	0	13	0	0	2	0	0	82	0	15	0	0	0	0	0	0	0	0	0	0	0	2	35	0	0	0	19	23	9	0	0	0	0	11	0	0	32	0	0
unknown_ Centipeda	0	0	0	0	0	0	77	0	0	13	0	0	26	0	0	0	0	23	0	0	0	0	0	0	0	0	0	0	0	0	0	0	0	0	0	0	0	0	0	79	0	0	0	0	6	0	53	0	0
Veillonellaceae_bacterium	0	0	0	0	12	14	50	0	0	0	0	0	0	0	0	0	0	52	0	0	0	3	0	11	0	0	7	0	0	0	0	0	0	29	0	20	36	0	0	0	0	0	0	0	0	0	0	26	0
Scapharca_broughtonii	30	7	0	0	0	0	0	13	0	0	0	0	21	0	0	0	0	0	6	0	9	11	12	3	0	11	3	0	0	0	0	13	12	0	0	0	0	11	10	13	2	0	34	3	6	0	14	0	0
Prevotella_multisaccharivorax	0	0	0	0	79	1	17	0	0	0	0	0	13	15	0	0	0	0	0	0	15	0	0	0	0	0	0	0	0	0	0	0	0	0	0	0	0	6	25	0	0	46	0	0	0	0	0	0	0
Olsenella_genomosp.	0	0	0	24	83	11	0	0	0	0	0	0	0	0	0	0	0	0	0	0	110	0	0	0	0	0	0	0	0	0	0	0	0	0	0	0	3	0	14	0	0	10	0	0	0	0	0	0	0
uncultured_Actinomyces	0	0	0	0	32	0	58	0	0	0	0	0	36	0	0	0	0	0	0	0	0	0	0	0	6	31	2	0	0	0	0	0	42	0	0	0	0	0	0	0	0	20	0	24	0	0	0	0	0
uncultured_Leptotrichia	0	0	0	0	0	0	0	0	0	88	0	0	0	0	0	0	0	0	0	0	11	0	0	0	0	0	0	0	0	0	6	0	85	0	0	0	0	0	0	0	0	10	0	0	0	0	0	0	0
Bacteroidales_genomosp.	0	0	0	40	60	49	0	0	0	0	0	0	0	0	0	31	23	39	0	0	0	0	0	0	0	0	0	0	0	0	0	0	0	0	0	0	0	0	0	0	0	0	0	0	0	0	0	0	0
Campylobacter_concisus	0	0	0	0	0	0	0	0	8	0	0	0	24	12	0	0	0	0	0	0	0	0	0	2	0	0	7	0	0	0	7	6	54	5	0	0	2	0	0	0	13	8	0	0	21	0	0	0	23
unknown_ Olsenella	0	0	17	0	4	0	6	0	0	0	2	4	0	0	6	1	0	0	9	0	0	6	5	3	3	2	3	0	12	4	0	0	0	0	0	0	1	10	7	0	0	0	0	1	0	0	1	30	47
Prevotella_aurantiaca	0	0	0	0	0	0	0	0	2	0	0	2	0	0	0	0	0	0	0	4	0	0	0	8	0	2	3	0	0	0	3	0	7	2	0	0	0	0	3	0	0	0	0	2	0	89	0	0	0
uncultured_eubacterium	0	0	0	31	0	80	73	0	0	0	0	0	0	0	0	32	15	0	0	0	0	0	0	0	0	0	0	0	0	0	0	0	0	0	0	0	0	0	0	0	0	0	0	0	0	0	0	0	0
Prevotella_marshii	0	3	0	0	10	0	43	0	0	42	0	0	0	0	0	0	0	18	0	0	15	0	0	0	0	0	0	0	0	3	0	0	0	0	0	0	0	0	0	0	0	0	0	0	0	0	0	27	47
unknown_Lactobacillales	0	0	0	3	0	0	0	3	3	0	0	3	0	6	0	14	3	2	0	3	2	6	8	18	7	9	0	3	0	15	30	9	3	0	5	0	7	2	3	11	4	5	3	16	0	0	0	0	0
SR1_bacterium	0	0	0	6	0	8	8	0	0	0	0	0	0	0	0	3	6	30	3	11	3	0	22	3	0	0	0	0	0	0	0	21	0	0	0	0	7	20	5	0	3	8	0	17	13	11	4	0	0
Peptoanaerobacter_stomatis	5	0	0	0	0	0	9	0	0	100	14	39	0	0	0	0	0	0	0	10	10	0	0	0	0	18	0	0	0	0	0	0	0	0	0	0	0	0	0	0	0	0	0	0	0	0	0	0	0
Peptostreptococcaceae_bacterium	0	0	0	0	0	0	0	0	0	7	0	0	0	0	0	0	0	0	0	0	54	0	0	0	10	9	40	0	0	0	0	0	0	0	0	0	4	8	2	0	0	20	0	22	0	0	0	13	0
unknown_ Ralstonia	0	5	1	0	11	0	0	0	0	0	0	0	0	0	0	0	0	36	8	0	0	0	0	0	0	0	0	0	7	0	0	0	0	0	14	13	0	0	0	0	22	0	0	0	0	0	27	1	15
unknown_ Solobacterium	0	0	0	5	0	0	0	3	0	9	9	9	6	0	0	0	7	0	0	0	0	0	10	19	0	0	22	0	0	0	12	0	4	4	0	0	13	4	8	2	0	7	3	11	4	0	0	0	0
Leptotrichia_trevisanii	0	0	0	0	0	0	0	0	0	0	22	10	0	0	0	0	0	0	0	0	0	0	0	0	0	0	0	0	0	0	0	7	0	0	0	0	0	0	0	0	0	0	0	0	53	0	15	0	85
Treponema_vincentii	0	0	0	0	0	0	28	0	0	6	0	20	0	0	0	0	0	53	0	0	0	0	0	0	0	0	0	0	0	0	0	0	0	0	0	0	0	0	0	0	12	54	0	0	0	0	0	0	19
Porphyromonas-like_sp.	0	0	7	0	0	57	0	3	0	59	13	0	0	0	0	0	0	0	0	2	22	3	0	0	0	5	0	0	0	0	0	0	11	0	0	0	0	0	0	0	0	0	0	0	0	0	0	0	0
Streptococcus_anginosus	0	0	0	9	0	0	0	0	0	0	0	0	0	0	33	0	7	45	0	0	0	0	0	0	0	0	2	0	0	0	0	0	0	0	0	0	0	0	0	0	0	14	0	0	0	0	0	0	34
Eggerthia_catenaformis	0	0	0	13	18	0	0	0	0	15	22	4	0	0	0	0	0	0	0	0	0	0	0	0	6	19	2	0	0	0	3	0	7	0	0	0	0	0	0	0	0	0	0	0	6	2	0	39	27
Olsenella_uli	0	0	0	0	0	0	0	0	0	12	0	0	0	0	0	0	0	15	0	0	0	0	0	0	0	0	0	0	12	0	0	14	0	0	0	0	0	0	14	0	0	0	0	0	0	0	0	51	55
Atopobium_sp.	0	0	0	0	46	0	0	0	0	30	0	0	0	0	0	0	0	0	0	0	0	0	0	0	0	0	0	0	0	0	0	0	0	0	0	0	0	0	0	0	0	0	0	0	0	0	0	65	40
Johnsonella_ignava	0	0	0	0	0	0	7	0	0	1	0	16	0	0	0	1	0	0	0	0	1	0	0	0	0	4	0	0	0	0	0	10	2	0	0	0	9	0	0	0	0	0	7	11	0	0	0	0	0
Prevotella_saccharolytica	0	0	0	0	0	0	0	0	0	0	0	0	33	0	0	0	0	0	0	0	0	0	0	0	0	0	0	0	0	0	0	0	0	0	0	0	0	0	0	8	0	19	0	0	38	0	27	0	0
Bacteroidia_bacterium	0	0	0	0	0	0	4	0	0	50	50	2	0	0	0	0	0	0	0	0	10	0	0	0	0	0	0	0	0	0	0	0	16	0	0	0	0	0	0	0	0	0	2	0	17	0	0	0	0
unknown_ Desulfovibrio	0	0	0	0	16	24	0	0	0	24	4	0	0	0	0	0	0	3	0	0	0	0	0	0	0	0	0	0	0	0	0	0	0	0	0	0	0	0	0	0	0	0	0	0	0	0	0	0	0
bacterium_RA2114	0	0	0	0	0	0	0	0	0	0	0	0	0	0	0	0	0	0	0	0	0	0	0	0	0	0	0	0	48	0	0	0	0	0	71	48	0	0	0	0	0	0	0	0	0	0	0	0	0
unknown_ Stenotrophomonas	2	0	11	0	0	0	0	0	0	0	0	0	0	8	0	0	0	30	0	0	8	8	0	3	0	0	0	0	0	0	4	0	9	0	0	0	0	0	4	0	13	0	0	0	28	0	15	0	8
Lactobacillus_vaginalis	0	0	0	0	27	0	0	0	0	0	0	0	0	0	0	0	0	0	0	0	0	0	0	0	0	14	11	0	18	0	0	0	0	0	0	44	0	0	0	0	0	43	0	0	0	0	0	0	0
Aggregatibacter_aphrophilus	0	0	0	0	0	49	0	0	0	0	0	0	0	0	0	0	0	0	0	0	55	0	0	0	0	49	0	0	0	0	0	0	0	0	0	0	0	0	0	0	0	0	0	0	0	0	0	0	0
Cardiobacterium_sp.	0	0	31	0	0	0	37	0	0	0	0	0	0	0	0	0	0	0	0	0	0	0	0	0	0	0	11	0	0	0	0	0	0	0	0	0	0	0	0	0	0	0	0	0	68	0	0	0	0
unknown_ Pseudopropionibacterium	0	0	0	0	0	0	0	0	0	0	0	0	0	0	0	0	0	0	0	0	0	0	0	0	0	0	0	0	0	0	16	14	0	0	0	0	0	0	0	0	0	10	3	0	56	12	36	0	0
Mycoplasmataceae_genomosp.	0	0	0	0	0	0	45	0	0	0	0	0	0	0	0	53	0	44	0	0	0	0	0	0	0	0	0	0	0	0	0	0	0	0	0	0	0	0	0	0	0	0	0	0	0	0	0	0	0
Actinomyces_gerencseriae	0	0	0	0	0	0	0	0	0	0	0	0	0	0	0	0	0	0	0	0	0	35	0	0	0	0	0	0	0	0	0	8	0	0	0	0	0	0	0	0	0	0	0	0	36	60	0	0	0
Aggregatibacter_actinomycetemcomitans	0	0	0	0	0	0	0	0	0	0	0	0	0	0	0	0	0	0	0	0	0	0	0	0	0	0	0	0	0	0	0	0	0	0	0	0	9	0	77	0	0	0	53	0	0	0	0	0	0
Parascardovia_denticolens	0	0	0	5	37	0	0	0	0	0	0	0	0	0	0	17	35	39	0	0	0	0	0	0	0	0	0	1	0	0	0	0	0	0	0	3	0	0	0	0	0	0	0	0	0	0	0	0	0
Lactobacillus_amylovorus	0	0	0	0	0	0	0	0	0	0	0	0	0	0	0	21	0	0	0	0	61	0	0	0	0	0	0	0	0	0	0	0	0	0	0	0	0	0	52	0	0	0	0	0	0	0	0	0	0
unknown_Micrococcaceae	2	0	0	5	2	0	3	0	0	0	6	0	0	0	0	5	0	5	0	5	0	0	0	0	6	0	6	6	0	0	5	3	3	5	0	4	0	3	10	0	0	6	8	0	3	5	5	0	0
unknown_ Campylobacter	0	0	0	0	0	0	13	0	0	0	0	0	0	0	0	0	0	0	0	11	28	0	0	0	0	0	0	0	0	0	0	0	45	0	0	0	0	0	0	11	0	0	0	0	0	0	0	0	16
Prevotella_buccae	0	0	0	0	17	0	0	0	0	0	0	0	0	0	0	0	0	0	0	0	4	0	0	0	0	0	0	0	0	0	0	4	0	28	0	0	0	0	0	0	0	0	0	0	0	0	0	0	0
Pyramidobacter_piscolens	0	0	0	0	32	0	0	0	0	0	0	0	0	0	0	0	0	0	0	0	0	0	0	0	0	0	0	0	0	0	0	0	0	0	0	0	0	0	0	0	0	0	0	0	0	0	0	28	50
unknown_ Acholeplasma	0	0	0	0	0	0	92	0	0	0	0	0	0	0	0	28	0	0	0	0	0	0	0	0	0	0	0	0	0	0	0	0	0	0	0	0	0	0	0	0	0	0	0	0	0	0	0	0	0
unknown_ Tannerella	0	0	0	3	0	0	26	0	0	34	2	0	0	0	0	0	0	0	0	0	0	0	0	0	0	30	0	0	0	0	0	0	0	0	0	0	2	0	0	0	3	7	3	0	10	0	0	0	0
Actinomyces_massiliensis	0	0	0	0	0	0	0	21	0	0	0	0	0	0	0	0	0	0	0	0	0	0	0	14	0	29	0	0	0	0	0	0	0	0	0	0	0	0	0	0	0	0	0	0	0	0	20	0	0
Porphyromonas_sp.	0	0	0	0	16	0	0	0	0	4	0	0	1	0	0	0	0	2	0	0	0	0	0	0	0	0	0	0	0	0	0	0	0	0	0	0	0	0	0	0	0	0	0	0	0	0	0	13	37
unknown_ Anaeroglobus	0	0	0	0	0	0	0	0	0	0	0	0	0	0	0	0	0	0	0	6	54	0	0	0	0	0	0	0	2	0	0	0	21	0	0	0	0	0	0	0	0	19	0	7	0	0	0	0	0
uncultured_Prevotellaceae	0	0	0	14	0	93	0	0	0	0	0	0	0	0	0	0	0	0	0	0	0	0	0	0	0	0	0	0	0	0	0	0	0	0	0	0	0	0	0	0	0	0	0	0	0	0	0	0	0
Acholeplasmatales_bacterium	0	0	0	6	40	41	0	0	0	0	0	0	0	0	0	4	0	13	0	0	0	0	0	0	0	0	0	0	0	0	0	0	0	0	0	0	0	0	0	0	0	0	0	0	0	0	0	0	0
Streptococcus_constellatus	0	0	0	0	0	0	0	0	0	0	0	0	58	43	0	0	0	0	0	0	0	0	0	0	0	0	0	3	0	0	0	0	0	0	0	0	0	0	0	0	0	0	0	0	0	0	0	0	0
unknown_ Pseudomonas	0	3	9	0	3	0	8	0	0	0	0	0	0	0	0	0	0	10	2	0	0	0	0	0	0	0	0	0	0	0	0	2	5	0	4	0	0	4	0	0	8	0	0	0	10	0	6	0	6
unknown_ Kingella	0	0	0	0	0	0	0	0	0	17	0	0	0	0	0	0	0	0	65	0	0	0	0	0	0	0	0	0	12	0	0	0	0	0	0	0	0	6	0	0	0	0	0	0	0	0	0	0	0
unknown_Propionibacteriaceae	0	0	0	0	0	0	13	0	0	0	0	0	0	2	0	0	0	8	0	0	0	0	0	0	0	0	0	0	0	0	0	0	13	0	0	0	0	0	0	0	0	0	0	4	0	0	0	8	35
Porphyromonas_asaccharolytica	2	6	0	0	27	41	0	0	0	0	0	0	0	0	0	0	0	0	0	0	0	0	0	0	0	0	0	0	0	0	0	0	0	0	0	0	0	0	0	15	0	4	0	0	0	0	0	0	0
Spirochaeta_sp.	0	0	0	0	0	0	0	0	0	0	0	0	0	0	0	0	0	0	0	0	0	0	0	0	0	0	0	0	0	0	0	0	0	0	0	0	0	0	0	0	0	0	0	0	0	0	0	0	0
Gracilibacteria_bacterium	0	0	0	0	0	0	0	0	0	0	0	3	0	0	0	0	0	0	0	2	0	0	0	0	0	0	0	0	0	0	14	61	6	0	0	0	0	0	0	0	0	0	0	0	0	0	0	0	0
Porphyromonadaceae_bacterium	0	0	0	0	0	0	0	0	0	0	0	0	0	0	0	0	0	0	0	0	0	0	0	0	0	0	0	0	0	0	0	0	0	0	0	0	0	0	0	0	0	0	0	0	0	0	0	13	69
unknown_ Bacteroides	0	0	0	0	0	0	0	0	0	23	0	0	0	0	0	0	0	0	0	0	0	0	0	0	0	0	0	0	0	0	0	0	0	0	0	0	0	0	0	0	0	0	0	2	0	0	0	0	0
Stomatobaculum_longum	0	0	0	4	2	0	2	0	11	0	6	1	18	0	0	2	0	0	0	0	0	0	0	0	0	0	0	0	0	2	0	0	0	6	0	2	0	7	11	0	0	3	0	0	0	0	0	0	0
Anaerolineaceae_bacterium	0	0	0	0	0	6	0	0	0	5	7	0	2	0	0	0	0	0	0	0	18	3	0	0	0	0	15	9	3	0	0	0	0	0	0	0	0	0	0	0	0	0	0	0	7	0	0	0	0
bacterium_NLAE-zl-C458	0	0	0	0	0	48	0	0	0	0	0	0	0	22	0	0	0	0	0	0	0	0	0	0	0	0	0	0	0	0	0	0	0	0	0	0	8	0	3	0	0	0	0	0	0	0	0	0	0
Cloacibacterium_sp.	0	0	0	3	0	0	0	0	0	0	0	0	0	0	0	28	0	0	17	0	0	0	0	0	0	0	0	0	0	0	0	0	0	0	0	0	0	0	2	0	0	0	31	0	0	0	0	0	0
Campylobacter_showae	0	0	0	0	0	17	0	0	0	0	3	0	0	0	0	0	0	0	0	0	0	0	0	0	0	0	0	0	0	0	0	0	0	0	0	0	0	0	8	0	0	0	0	0	0	4	18	0	0
Lachnoanaerobaculum_saburreum	0	0	0	0	0	0	0	0	0	0	0	0	0	0	0	0	0	12	0	0	0	0	0	0	0	0	0	0	0	0	0	3	0	0	0	0	0	0	0	0	0	0	0	0	41	0	0	0	0
Olsenella_profusa	0	0	0	0	0	0	0	0	0	0	0	0	0	0	0	0	0	0	0	0	0	0	0	0	0	0	0	0	0	0	0	0	0	0	0	0	0	0	0	0	0	0	0	0	0	0	0	6	66
unknown_Alphaproteobacteria	0	0	0	6	3	30	23	0	0	0	0	0	0	0	0	10	0	0	0	0	0	0	0	0	0	0	0	0	0	0	0	0	0	0	0	0	0	0	0	0	0	0	0	0	0	0	0	0	0
[Eubacterium]_minutum	0	0	0	0	0	0	0	0	0	0	0	0	0	0	0	0	0	0	0	0	0	0	0	0	0	0	0	0	0	0	0	0	0	0	0	0	0	0	0	0	0	0	0	0	0	0	0	15	42
Lactobacillus_phage	0	0	0	0	0	0	0	0	0	0	0	0	0	0	0	0	0	0	0	0	0	0	0	0	0	0	0	0	0	0	0	0	0	31	27	10	0	0	0	0	0	0	0	0	0	0	0	0	0
unknown_Bifidobacteriaceae	0	0	0	0	0	9	0	0	0	0	0	0	0	0	0	0	0	0	0	0	0	0	0	0	0	0	29	0	7	0	0	0	0	0	8	4	0	0	0	0	0	0	1	0	0	0	0	0	0
unknown_Puniceicoccaceae	0	0	0	0	0	0	0	0	0	0	0	0	0	0	0	0	0	0	6	29	29	0	0	0	0	0	0	0	0	0	0	0	0	0	0	0	0	0	0	0	0	0	0	0	0	0	0	0	0
Dialister_micraerophilus	0	0	12	0	0	0	0	0	0	0	0	0	0	0	0	0	0	0	0	0	0	0	0	0	0	0	0	0	0	0	0	0	0	23	0	0	0	0	0	0	0	0	0	0	0	0	0	0	0
Metamycoplasma_salivarium	0	0	0	0	4	0	0	0	0	0	0	0	0	2	0	0	0	0	0	0	0	0	0	3	0	0	0	4	16	0	0	0	0	0	0	0	7	11	0	0	0	0	0	0	0	0	3	0	5
Campylobacter_gracilis	0	0	0	0	0	0	0	0	0	0	0	0	0	0	0	0	0	27	0	0	0	0	0	0	0	0	0	0	0	0	0	0	0	0	0	0	0	0	0	0	0	0	3	0	20	0	0	0	0
Catonella_sp.	0	0	0	0	0	0	0	0	0	0	15	0	0	0	0	0	0	0	0	0	0	0	0	0	0	0	13	0	0	0	0	0	0	0	0	0	0	0	0	0	6	7	0	8	5	0	0	0	0
unknown_ Lautropia	3	0	0	0	0	0	0	0	0	0	0	0	9	0	0	0	0	0	0	0	0	0	8	0	0	2	0	2	0	0	3	9	7	0	0	0	6	0	2	0	0	2	0	0	0	0	0	0	0
unknown_ Eikenella	0	52	0	0	0	0	0	0	0	0	0	0	0	0	0	0	0	0	0	0	0	0	0	0	0	0	0	0	0	0	0	0	0	0	0	0	0	0	0	0	0	0	0	0	0	0	0	0	0
unknown_Micrococcales	0	0	0	0	23	0	0	0	0	2	0	0	0	0	0	0	6	0	0	0	0	0	0	0	2	0	0	0	0	2	0	0	0	2	3	0	0	0	3	0	0	0	0	3	0	0	0	0	0
Actinomyces_genomosp.	0	3	0	0	0	0	4	0	0	17	12	0	0	0	0	0	0	0	0	3	0	0	0	0	0	0	0	0	0	0	0	0	0	0	0	0	0	0	0	0	1	0	0	0	0	1	0	0	0
unknown_ Leuconostoc	0	0	0	0	0	0	8	0	0	0	0	0	0	0	0	0	0	41	0	0	0	0	0	0	0	0	0	0	0	0	0	0	0	0	0	0	0	0	0	0	0	0	0	0	0	0	0	0	0
Prevotella_scopos	0	0	0	0	0	0	0	0	0	4	0	0	0	0	2	0	0	0	0	2	0	0	0	0	0	0	0	0	0	0	0	0	0	0	0	0	0	2	5	0	0	7	0	0	0	17	0	0	0
Streptococcus_dentirousetti	0	0	0	0	0	3	0	0	0	0	0	0	0	0	0	0	0	0	0	0	0	0	0	0	0	0	44	0	0	0	0	0	0	0	0	0	0	0	0	0	0	0	0	0	0	0	0	0	0
Capnocytophaga_haemolytica	0	0	0	0	0	0	0	0	0	0	9	0	0	0	0	0	0	0	0	14	23	0	0	0	0	0	0	0	0	0	0	0	0	0	0	0	0	0	0	0	0	0	0	0	0	0	0	0	0
Lachnospiraceae_oral	0	0	0	0	11	0	0	0	0	0	0	0	0	0	0	0	0	0	0	0	0	0	0	11	0	0	0	0	0	0	0	0	24	0	0	0	0	0	0	0	0	0	0	0	0	0	0	0	0
unknown_ Howardella	0	0	0	0	0	0	0	0	4	0	0	0	0	0	0	2	0	0	0	0	0	5	0	0	0	0	0	0	0	0	0	0	0	25	10	0	0	0	0	0	0	0	0	0	0	0	0	0	0
unknown_ Serratia	0	0	0	0	0	0	0	0	0	0	0	0	0	0	0	0	0	0	0	0	0	0	0	0	0	0	0	0	0	0	0	0	0	0	0	0	0	0	0	0	0	0	0	0	0	0	46	0	0
unknown_Leptotrichiaceae	0	0	0	31	0	4	0	0	5	0	0	0	0	0	0	0	0	0	0	0	0	0	0	0	2	0	0	0	0	0	0	0	4	0	0	0	0	0	0	0	0	0	0	0	0	0	0	0	0
uncultured_Treponema	0	0	0	0	0	0	36	0	0	0	0	0	0	0	0	0	0	0	0	0	0	0	0	0	2	0	0	0	0	2	0	0	0	0	0	0	0	0	0	0	0	0	0	0	0	0	0	5	0
unknown_Bacteroidia	0	0	0	0	0	0	0	2	0	0	0	0	0	0	0	7	0	36	0	0	0	0	0	0	0	0	0	0	0	0	0	0	0	0	0	0	0	0	0	0	0	0	0	0	0	0	0	0	0
unknown_Firmicutes	0	0	0	0	3	0	0	0	0	6	0	4	0	0	0	0	0	0	0	0	0	0	0	0	0	0	0	0	0	0	5	6	0	0	0	0	7	0	3	0	0	0	0	0	0	0	0	0	0
Propionibacterium_freudenreichii	0	0	0	0	0	0	0	0	0	0	0	0	0	0	0	0	0	43	0	0	0	0	0	0	0	0	0	0	0	0	0	0	0	0	0	0	0	0	0	0	0	0	0	0	0	0	0	0	0
uncultured_Olsenella	0	0	0	0	18	0	0	0	0	0	0	0	0	0	0	0	0	0	0	0	0	0	0	0	0	0	0	0	0	0	0	0	0	0	0	0	0	0	12	0	0	11	0	0	0	0	0	0	0
unknown_Atopobiaceae	0	0	0	0	19	0	0	0	0	0	0	0	0	0	0	0	0	0	0	0	0	0	0	0	0	0	3	0	0	0	0	0	0	0	0	0	3	0	0	0	0	0	0	0	0	0	0	15	0
Oribacterium_asaccharolyticum	0	0	0	4	0	0	0	0	7	0	0	0	0	0	0	0	4	0	0	0	0	0	0	0	12	3	2	0	0	0	0	0	0	0	0	0	0	0	0	0	2	0	0	0	0	0	0	0	0
Tissierella_sp.	0	0	0	0	28	11	0	0	0	0	0	0	0	0	0	0	0	0	0	0	0	0	0	0	0	0	0	0	0	0	0	0	0	0	0	0	0	0	0	0	0	0	0	0	0	0	0	0	0
Atopobium_vaginae	0	0	0	0	0	0	0	0	0	0	0	0	0	0	0	0	0	0	0	0	0	0	0	0	0	0	0	0	0	0	0	0	0	38	0	0	0	0	0	0	0	0	0	0	0	0	0	0	0
Porphyromonas_uenonis	0	0	0	0	0	0	0	0	0	0	0	0	0	0	0	0	0	0	0	0	0	0	0	0	0	0	0	0	0	0	0	0	0	0	0	0	0	0	0	0	0	0	0	0	0	0	0	11	27
Parvimonas_micra	0	0	0	0	5	0	0	0	2	5	0	0	0	0	0	0	0	0	0	0	0	0	0	0	0	0	3	0	0	0	5	3	0	0	0	0	0	0	0	9	0	0	0	0	0	0	0	0	0
Filifactor_alocis	0	5	0	0	0	13	0	0	0	0	0	2	0	0	0	0	0	0	0	0	8	0	0	0	0	0	0	0	0	0	0	3	0	0	0	0	0	0	0	0	0	0	0	0	0	0	0	1	0
Moryella_indoligenes	0	0	0	0	0	0	0	0	0	0	0	0	0	0	0	0	0	0	0	0	0	0	0	0	0	0	0	0	0	0	0	0	0	0	0	0	0	0	0	0	0	0	0	0	0	0	0	8	19
unknown_ Butyrivibrio	0	0	0	0	0	0	0	0	0	8	0	0	0	0	0	0	0	2	0	0	0	0	0	0	0	0	0	0	0	0	0	0	0	0	0	0	0	0	0	0	0	0	5	0	0	0	0	0	0
Scardovia_inopinata	0	0	0	0	0	0	0	0	0	0	0	0	0	0	0	0	0	0	0	0	0	0	0	0	0	0	0	0	0	0	0	0	0	0	0	0	0	0	0	0	0	0	0	0	0	0	0	0	32
Haemophilus_pittmaniae	0	31	0	0	0	0	0	0	0	0	0	0	0	0	0	0	0	0	0	0	0	0	0	0	0	0	0	0	0	0	0	0	0	0	0	0	0	0	0	0	0	0	0	0	0	0	0	0	0
Prevotella_disiens	0	0	0	30	0	0	0	0	0	0	0	0	0	0	0	0	0	0	0	0	0	0	0	0	0	0	0	0	0	0	0	0	0	0	0	0	0	0	0	0	0	0	0	0	0	0	0	0	0
Streptobacillus_hongkongensis	0	0	0	30	0	0	0	0	0	0	0	0	0	0	0	0	0	0	0	0	0	0	0	0	0	0	0	0	0	0	0	0	0	0	0	0	0	0	0	0	0	0	0	0	0	0	0	0	0
Bacteroidetes_sp.	0	0	0	0	0	0	0	0	0	0	0	0	0	0	0	0	0	0	0	0	0	0	0	0	0	28	0	0	0	0	0	0	0	0	0	0	0	0	0	0	0	0	0	0	0	0	0	0	0
Neisseria_sp.	0	0	0	0	12	0	0	0	0	0	0	0	0	0	0	0	0	0	0	0	0	0	0	0	0	4	0	0	0	0	0	0	0	0	12	0	0	0	0	0	0	0	0	0	0	0	0	0	0
Dialister_invisus	0	7	0	0	3	0	0	0	0	0	0	0	0	0	0	0	0	0	0	7	0	0	0	0	0	0	0	0	0	0	0	0	0	0	0	0	0	0	0	4	0	0	0	0	0	0	0	0	0
uncultured_Alloprevotella	0	0	0	0	0	0	0	0	0	0	0	0	0	0	0	0	0	0	0	0	0	0	0	0	0	0	0	0	0	0	0	0	0	0	0	0	0	0	0	0	0	0	0	0	0	0	26	0	0
uncultured_Alphaproteobacteria	0	0	0	0	7	19	0	0	0	0	0	0	0	0	0	0	0	0	0	0	0	0	0	0	0	0	0	0	0	0	0	0	0	0	0	0	0	0	0	0	0	0	0	0	0	0	0	0	0
Actinomyces_timonensis	0	0	0	0	0	0	0	0	0	0	0	0	0	0	0	0	0	0	0	0	0	0	0	0	0	0	0	0	0	0	0	0	0	0	0	0	0	0	0	0	0	0	0	0	0	0	0	0	21
Porphyromonas_gulae	0	0	0	0	0	0	0	0	0	0	0	0	0	2	0	0	0	0	0	0	0	0	0	0	0	0	0	0	0	0	0	0	13	0	0	0	0	0	0	0	0	3	0	0	0	0	0	0	0
uncultured_Eubacteriaceae	0	0	0	0	24	0	0	0	0	0	0	0	0	0	0	0	0	0	0	0	0	0	0	0	0	0	0	0	0	0	0	0	0	0	0	0	0	0	0	0	0	0	0	0	0	0	0	0	0
unknown_ Acinetobacter	0	0	0	0	0	0	3	0	0	0	0	0	0	0	0	0	0	0	0	0	0	0	0	0	0	0	0	0	0	0	0	0	0	0	0	0	0	4	0	0	0	0	0	0	15	0	2	0	0
unknown_ Deinococcus	0	0	0	0	0	0	0	0	0	0	0	0	0	0	0	0	0	0	0	0	0	0	0	0	0	0	0	0	0	0	0	0	0	0	0	0	0	0	0	0	0	0	0	0	24	0	0	0	0
unknown_Prevotellaceae	0	0	0	0	2	9	0	0	0	0	0	0	0	0	0	0	0	6	0	0	0	0	0	0	0	3	0	0	0	0	0	0	0	0	0	0	0	0	0	0	0	0	0	0	0	0	0	0	0
unknown_ Alysiella	0	15	0	0	0	0	0	0	0	0	0	0	0	0	0	0	0	0	0	0	0	0	0	0	0	8	0	0	0	0	0	0	0	0	0	0	0	0	0	0	0	0	0	0	0	0	0	0	0
unknown_ Amnipila	0	0	0	0	0	0	0	0	0	23	0	0	0	0	0	0	0	0	0	0	0	0	0	0	0	0	0	0	0	0	0	0	0	0	0	0	0	0	0	0	0	0	0	0	0	0	0	0	0
Peptoniphilus_lacrimalis	0	0	0	7	11	0	0	0	0	0	0	0	0	0	0	0	0	0	0	0	0	0	0	0	0	0	0	0	0	0	0	0	0	4	0	0	0	0	0	0	0	0	0	0	0	0	0	0	0
unknown_ Shuttleworthia	0	0	5	0	0	0	4	0	0	0	0	0	0	1	0	2	0	0	2	0	0	0	0	0	0	0	0	0	0	0	0	0	0	0	0	0	0	0	0	0	0	0	0	0	0	0	3	0	0
unknown_Carnobacteriaceae	0	0	0	0	0	0	0	0	0	0	0	0	0	0	0	0	0	0	0	0	0	0	0	0	0	0	0	0	0	0	0	0	0	0	0	4	3	3	0	0	0	2	0	0	0	5	0	0	3
Candidatus_Gracilibacteria	0	0	0	0	0	0	0	0	0	0	0	0	0	0	0	0	0	0	0	0	2	0	0	0	0	0	0	0	0	0	0	0	0	0	0	0	0	0	0	0	0	0	0	0	19	0	0	0	0
Treponema_putidum	0	0	0	0	0	2	0	0	0	4	0	0	0	0	0	0	0	0	0	0	6	0	2	0	0	0	0	0	0	0	0	0	0	0	0	0	0	0	0	0	0	2	0	0	0	0	0	0	0
Desulfomicrobium_orale	0	0	0	0	0	0	0	0	0	0	0	0	0	0	0	0	0	0	0	0	0	0	0	0	0	0	0	0	0	0	0	0	0	0	0	0	0	0	0	0	0	6	0	10	0	0	0	0	0
Synergistales_bacterium	0	0	0	0	0	0	0	0	0	0	0	0	0	0	0	0	0	0	0	3	13	0	0	0	0	0	0	0	0	0	0	0	0	0	0	0	0	0	0	0	0	0	0	0	0	0	0	0	0
unknown_Comamonadaceae	0	0	4	0	0	0	0	0	0	0	0	0	0	0	0	0	0	0	0	0	0	0	0	2	0	0	0	0	0	0	0	0	0	0	0	0	0	0	0	4	0	0	0	0	0	0	0	0	0
Schwartzia_sp.	0	0	0	0	0	0	0	0	0	0	0	0	0	0	0	0	0	0	0	0	0	0	0	0	0	0	0	0	0	0	0	0	0	0	0	0	0	0	0	0	0	0	0	0	0	0	0	0	0
Treponema_pectinovorum	0	0	0	0	0	0	0	0	0	8	0	0	0	0	0	0	0	0	0	0	0	0	0	0	0	0	0	0	0	0	7	0	0	0	0	0	0	0	0	0	0	0	0	0	0	0	0	0	0
unknown_ Enhydrobacter	0	0	0	0	0	0	0	0	0	0	0	0	0	0	0	0	0	0	0	0	0	0	0	0	0	0	0	0	0	0	0	0	0	0	0	0	0	0	8	0	0	0	0	0	7	0	0	0	0
unknown_ Staphylococcus	0	0	0	0	0	0	0	0	0	0	0	0	0	9	0	0	0	0	0	0	6	0	0	0	0	0	0	0	0	0	0	0	0	0	0	0	0	0	0	0	0	0	0	0	0	0	0	0	0
Aggregatibacter_sp.	0	0	0	0	0	0	0	0	0	0	0	0	0	0	0	0	0	0	14	0	0	0	0	0	0	0	0	0	0	0	0	0	0	0	0	0	0	0	0	0	0	0	0	0	0	0	0	0	0
uncultured_Chitinophaga	0	0	0	0	0	0	0	0	0	0	0	0	0	0	0	0	0	0	0	0	0	0	0	0	0	0	0	0	0	0	0	0	0	0	0	0	0	0	0	0	0	0	0	0	14	0	0	0	0
unknown_ P5D1-392	0	0	0	0	0	0	0	0	0	0	0	0	0	0	0	0	0	0	0	3	3	0	0	0	0	0	3	0	0	0	0	0	0	0	0	3	0	0	0	0	0	0	0	0	0	0	0	0	0
Mitsuokella_sp.	0	0	0	0	0	0	0	0	0	0	0	0	0	0	0	0	0	0	0	0	0	0	0	0	2	0	7	0	4	0	0	0	0	0	0	0	0	0	0	0	0	0	0	0	0	0	0	0	0
Selenomonas_genomosp.	0	0	0	0	0	0	0	0	0	3	0	0	0	0	0	0	0	0	0	0	0	0	0	0	0	0	0	5	0	0	5	0	0	0	0	0	0	0	0	0	0	0	0	0	0	0	0	0	0
uncultured_Cardiobacterium	0	0	0	0	0	0	0	0	0	0	0	0	0	0	0	0	0	0	0	0	0	0	0	0	0	0	0	0	0	0	0	0	0	0	0	0	0	0	0	0	0	0	0	0	0	0	0	0	0
unknown_Bacilli	0	0	0	0	0	0	0	0	3	0	0	3	0	0	0	0	0	0	0	0	0	0	0	0	0	0	0	0	0	0	0	0	0	0	0	0	2	0	0	0	0	0	0	0	0	0	0	5	0
Actinomyces_sp.	0	0	0	0	0	0	0	0	0	0	0	0	5	0	0	0	0	0	0	0	0	0	0	0	0	0	0	5	0	0	0	0	0	0	0	0	0	0	0	0	0	2	0	0	0	0	0	0	0
Deinococcus_wulumuqiensis	0	0	0	0	0	0	0	0	0	0	0	0	0	0	0	0	0	0	0	0	0	0	0	0	0	0	0	0	0	0	0	0	0	0	0	0	0	0	0	0	0	0	0	0	12	0	0	0	0
Faucicola_mancuniensis	0	0	0	0	0	0	0	0	0	0	0	0	0	0	0	0	0	0	0	0	0	0	0	0	0	0	0	0	0	0	0	0	0	0	0	0	0	12	0	0	0	0	0	0	0	0	0	0	0
unknown_ Sphingobacterium	0	0	0	0	0	0	0	0	0	0	0	0	0	0	0	0	0	0	0	0	0	0	0	0	0	0	0	0	0	0	0	0	0	0	0	0	0	0	0	0	0	0	0	0	12	0	0	0	0
Bilophila_wadsworthia	0	0	0	0	0	11	0	0	0	0	0	0	0	0	0	0	0	0	0	0	0	0	0	0	0	0	0	0	0	0	0	0	0	0	0	0	0	0	0	0	0	0	0	0	0	0	0	0	0
Prevotella_jejuni	0	0	0	0	0	0	0	0	6	0	0	0	0	0	0	0	0	0	0	0	0	0	0	0	0	0	0	0	0	0	0	0	2	3	0	0	0	0	0	0	0	0	0	0	0	0	0	0	0
unknown_ Cupriavidus	0	0	0	0	0	0	0	0	0	0	0	0	0	0	0	0	0	0	0	0	0	0	0	0	0	0	0	0	0	0	0	0	0	0	0	0	0	0	0	0	0	0	0	0	0	0	0	0	0
unknown_Peptostreptococcales-Tissierellales	0	0	0	0	0	0	0	0	0	0	0	3	0	0	0	0	4	0	0	0	0	0	0	0	0	0	0	0	0	0	3	0	0	0	0	0	0	0	0	0	0	0	0	0	0	0	0	0	0
Catonella_genomosp.	0	0	0	0	0	0	0	0	0	4	0	0	0	0	0	0	0	0	0	0	0	0	0	0	0	3	0	0	0	0	2	0	0	0	0	0	0	0	0	0	0	0	0	0	0	0	0	0	0
Streptococcus_vestibularis	0	0	0	0	0	0	0	0	0	3	0	0	0	0	0	0	0	0	0	0	0	0	0	0	0	0	0	0	2	0	0	0	0	0	0	0	4	0	0	0	0	0	0	0	0	0	0	0	0
Treponema_parvum	0	0	0	0	0	0	0	0	0	0	0	0	0	0	0	0	0	0	0	0	0	0	0	0	0	0	0	0	0	0	0	0	0	0	0	0	0	0	0	0	0	2	0	0	0	0	0	0	0
unknown_Peptostreptococcaceae	0	0	0	0	0	1	0	0	0	0	0	0	0	0	0	0	0	0	0	0	0	0	3	0	2	0	0	0	0	0	0	0	0	0	0	0	3	0	0	0	0	0	0	0	0	0	0	0	0
Lactobacillus_sanfranciscensis	0	0	8	0	0	0	0	0	0	0	0	0	0	0	0	0	0	0	0	0	0	0	0	0	0	0	0	0	0	0	0	0	0	0	0	0	0	0	0	0	0	0	0	0	0	0	0	0	0
unknown_ Corynebacterium	0	0	0	0	0	0	0	0	0	0	0	0	0	0	0	0	0	0	0	0	0	0	0	0	0	0	0	0	0	0	0	0	0	0	0	7	0	0	0	0	0	0	0	0	1	0	0	0	0
unknown_Actinobacteria	0	0	0	0	0	0	0	2	0	0	0	0	0	0	0	0	0	0	0	0	0	0	0	0	0	0	0	0	1	0	0	0	0	2	0	0	0	0	0	0	0	0	0	0	0	0	0	3	0
unknown_Enterobacteriaceae	0	0	0	0	0	0	0	0	0	0	0	0	0	0	0	0	0	0	0	0	0	0	0	0	0	0	0	0	0	0	0	0	0	0	0	0	0	0	0	0	0	0	0	0	0	0	0	0	0
Acholeplasma_sp.	0	0	0	0	0	0	0	0	0	0	0	0	0	0	0	0	0	0	0	0	7	0	0	0	0	0	0	0	0	0	0	0	0	0	0	0	0	0	0	0	0	0	0	0	0	0	0	0	0
Lachnoanaerobaculum_orale	0	0	0	0	0	2	0	0	3	0	0	0	0	0	0	0	2	0	0	0	0	0	0	0	0	0	0	0	0	0	0	0	0	0	0	0	0	0	0	0	0	0	0	0	0	0	0	0	0
Granulicatella_sp.	0	0	0	0	0	0	0	2	0	0	4	0	0	0	0	0	0	0	0	0	0	0	0	0	0	0	0	0	0	0	0	0	0	0	0	0	0	0	0	0	0	0	0	0	0	0	0	0	0
Peptostreptococcaceae	0	0	0	0	0	0	0	0	0	0	0	0	0	0	0	0	0	0	0	0	0	0	0	3	0	0	0	0	0	0	0	0	0	0	0	0	0	0	0	0	0	0	0	0	0	0	0	0	0
unknown_ Bradyrhizobium	0	0	0	0	0	0	0	0	0	0	0	0	0	0	0	0	0	0	0	0	0	0	0	0	0	0	0	0	0	0	0	0	0	0	0	0	0	0	0	0	0	0	0	0	0	0	0	0	0
unknown_ Rodentibacter	0	0	0	0	0	0	0	0	0	0	6	0	0	0	0	0	0	0	0	0	0	0	0	0	0	0	0	0	0	0	0	0	0	0	0	0	0	0	0	0	0	0	0	0	0	0	0	0	0
unknown_ Xanthomonas	0	0	0	0	6	0	0	0	0	0	0	0	0	0	0	0	0	0	0	0	0	0	0	0	0	0	0	0	0	0	0	0	0	0	0	0	0	0	0	0	0	0	0	0	0	0	0	0	0
unknown_Clostridia	0	0	0	0	0	0	0	0	0	0	0	0	0	0	0	0	0	0	0	0	0	0	0	0	0	0	0	0	0	0	0	0	0	0	0	0	0	0	0	0	0	0	6	0	0	0	0	0	0
Propionibacterium_acidifaciens	0	0	0	0	0	0	0	0	0	0	0	0	0	0	0	0	0	0	0	0	0	0	0	0	0	0	0	0	0	0	0	0	0	0	0	3	0	0	0	0	0	0	0	0	2	0	0	0	0
unknown_ Apibacter	0	0	0	0	0	0	0	0	0	0	0	0	0	0	0	0	0	0	0	0	0	0	0	0	0	0	0	0	0	0	0	0	0	0	0	0	0	0	0	0	0	0	0	0	5	0	0	0	0
unknown_ Methanobrevibacter	0	0	0	0	0	0	0	0	0	0	4	0	0	0	0	0	0	0	0	0	0	0	0	0	0	0	0	0	0	0	0	0	0	0	0	0	0	0	0	0	0	0	0	0	0	0	0	0	0
unknown_ Propionibacterium	0	0	0	0	0	0	0	0	0	0	0	0	0	0	0	0	0	0	0	0	0	0	0	0	0	0	0	0	0	0	0	0	0	0	0	0	0	0	0	0	0	0	0	0	0	0	0	0	0
unknown_Burkholderiales	0	0	0	0	0	0	0	0	0	0	0	0	0	0	0	0	0	0	0	0	0	0	0	0	3	0	0	0	0	0	0	0	0	0	0	0	0	0	0	0	0	1	0	0	0	0	0	0	0
Anaerococcus_nagyae	0	0	0	0	0	0	0	0	0	0	0	0	0	0	0	0	0	0	0	3	0	0	0	0	0	0	0	0	0	0	0	0	0	0	0	0	0	0	0	0	0	0	0	0	0	0	0	0	0
Bulleidia_extructa	0	0	0	0	0	0	0	0	0	0	0	0	0	0	0	0	0	0	0	0	0	0	0	0	0	0	0	0	0	0	0	0	0	0	0	0	0	0	0	0	3	0	0	0	0	0	0	0	0
Peptococcus_niger	0	0	0	0	0	0	0	0	0	0	0	0	0	0	0	0	0	0	0	0	0	0	0	0	0	0	0	0	0	0	0	0	0	0	0	0	0	0	0	0	0	0	0	0	0	0	0	0	3
Prevotella_colorans	0	0	0	0	0	0	0	0	0	0	0	0	0	0	0	0	0	0	0	0	0	0	0	0	0	0	0	0	0	0	0	0	0	0	0	0	0	0	0	0	0	0	0	0	0	0	0	0	3
Schaalia_georgiae	0	0	0	0	0	0	0	0	0	0	0	0	0	3	0	0	0	0	0	0	0	0	0	0	0	0	0	0	0	0	0	0	0	0	0	0	0	0	0	0	0	0	0	0	0	0	0	0	0
Selenomonas_bovis	0	0	0	0	0	0	0	0	0	3	0	0	0	0	0	0	0	0	0	0	0	0	0	0	0	0	0	0	0	0	0	0	0	0	0	0	0	0	0	0	0	0	0	0	0	0	0	0	0
Streptococcus_troglodytae	0	0	0	0	0	0	0	0	0	0	0	0	0	0	0	0	0	0	0	0	0	0	0	0	0	0	0	0	0	0	0	0	0	0	0	3	0	0	0	0	0	0	0	0	0	0	0	0	0
uncultured_Anaeroplasmataceae	0	0	0	0	0	0	0	0	0	0	0	0	0	0	0	0	0	0	0	0	0	0	0	0	0	0	0	0	0	0	0	0	0	0	0	0	0	0	0	0	0	0	3	0	0	0	0	0	0
uncultured_Propionibacteriaceae	0	0	0	0	0	0	0	0	0	0	0	0	0	0	0	0	0	0	0	0	0	0	0	0	0	0	0	0	0	0	0	0	0	0	0	0	0	0	0	0	0	0	0	0	0	0	0	0	0
uncultured_Selenomonas	0	0	0	0	0	0	0	0	0	0	0	0	0	0	0	0	0	0	0	0	0	0	0	0	0	0	0	0	0	0	0	0	0	0	0	0	0	0	3	0	0	0	0	0	0	0	0	0	0
unknown_ Abiotrophia	0	0	0	0	0	0	0	0	0	0	0	0	0	0	0	0	0	0	0	0	0	0	0	0	0	0	0	0	0	0	0	0	0	0	0	0	0	0	0	0	0	0	3	0	0	0	0	0	0
unknown_ Aquabacterium	0	0	0	0	0	0	0	0	0	0	0	0	0	0	0	0	0	0	3	0	0	0	0	0	0	0	0	0	0	0	0	0	0	0	0	0	0	0	0	0	0	0	0	0	0	0	0	0	0
unknown_ Brachybacterium	0	0	0	0	0	0	0	0	0	0	0	0	0	0	0	0	0	0	0	0	0	0	0	0	0	0	0	0	0	0	0	0	0	0	3	0	0	0	0	0	0	0	0	0	0	0	0	0	0
unknown_ Dechlorosoma	0	0	0	0	0	0	0	0	0	0	0	0	0	0	0	0	0	0	0	0	0	0	0	0	0	0	0	0	0	0	0	0	0	0	3	0	0	0	0	0	0	0	0	0	0	0	0	0	0
unknown_ Paracoccus	0	0	0	0	0	0	0	0	0	0	0	0	0	0	0	0	0	0	0	0	0	0	0	0	0	0	0	0	0	0	0	0	0	0	0	3	0	0	0	0	0	0	0	0	0	0	0	0	0
unknown_ RF39	0	0	0	0	0	0	0	0	0	0	0	0	0	0	0	0	0	0	0	3	0	0	0	0	0	0	0	0	0	0	0	0	0	0	0	0	0	0	0	0	0	0	0	0	0	0	0	0	0
unknown_Aerococcaceae	0	0	0	0	0	0	0	0	0	0	0	0	0	0	0	0	0	0	0	0	0	0	0	0	0	0	0	0	0	0	0	0	0	0	0	0	0	0	0	0	0	0	0	0	0	3	0	0	0
unknown_Anaerovoracaceae	0	0	0	0	0	0	0	0	0	0	0	0	0	0	0	0	0	0	0	0	0	0	0	0	0	0	0	0	0	3	0	0	0	0	0	0	0	0	0	0	0	0	0	0	0	0	0	0	0
unknown_Bacillales	0	0	0	0	0	0	0	0	0	0	0	0	0	0	0	0	0	0	0	0	0	0	0	0	0	0	0	0	0	0	0	0	0	0	0	0	0	0	0	0	0	3	0	0	0	0	0	0	0
unknown_Bacteroidales	0	0	0	0	0	0	0	0	0	0	0	0	0	0	0	0	0	0	0	0	0	0	0	0	0	0	0	0	0	0	0	0	0	0	0	0	0	0	0	0	0	0	0	0	0	0	0	0	0
unknown_Enterobacterales	0	0	0	0	0	0	0	0	0	0	0	0	0	0	0	0	0	0	0	0	0	0	0	0	0	0	0	0	0	0	0	0	0	0	3	0	0	0	0	0	0	0	0	0	0	0	0	0	0
unknown_Yersiniaceae	0	0	0	0	0	0	0	0	0	0	0	0	0	0	0	0	0	3	0	0	0	0	0	0	0	0	0	0	0	0	0	0	0	0	0	0	0	0	0	0	0	0	0	0	0	0	0	0	0
Azospirillum_sp.	0	0	0	0	0	0	0	0	0	0	0	0	0	0	0	0	0	0	0	0	0	0	0	0	0	0	0	0	0	0	0	0	0	0	0	0	0	0	0	0	0	0	0	0	0	0	0	0	0
bacterium_enrichment	0	0	0	0	0	0	0	0	2	0	0	0	0	0	0	0	0	0	0	0	0	0	0	0	0	0	0	0	0	0	0	0	0	0	0	0	0	0	0	0	0	0	0	0	0	0	0	0	0
Coriobacteriaceae_bacterium	0	0	0	0	0	0	0	2	0	0	0	0	0	0	0	0	0	0	0	0	0	0	0	0	0	0	0	0	0	0	0	0	0	0	0	0	0	0	0	0	0	0	0	0	0	0	0	0	0
Eubacterium	0	2	0	0	0	0	0	0	0	0	0	0	0	0	0	0	0	0	0	0	0	0	0	0	0	0	0	0	0	0	0	0	0	0	0	0	0	0	0	0	0	0	0	0	0	0	0	0	0
Methylobacterium_adhaesivum	0	0	0	0	2	0	0	0	0	0	0	0	0	0	0	0	0	0	0	0	0	0	0	0	0	0	0	0	0	0	0	0	0	0	0	0	0	0	0	0	0	0	0	0	0	0	0	0	0
uncultured_Erysipelotrichaceae	0	0	0	0	0	0	2	0	0	0	0	0	0	0	0	0	0	0	0	0	0	0	0	0	0	0	0	0	0	0	0	0	0	0	0	0	0	0	0	0	0	0	0	0	0	0	0	0	0
unknown_ [Eubacterium]_hallii_group	0	0	0	0	0	0	0	0	0	0	2	0	0	0	0	0	0	0	0	0	0	0	0	0	0	0	0	0	0	0	0	0	0	0	0	0	0	0	0	0	0	0	0	0	0	0	0	0	0
unknown_ Alloscardovia	0	0	0	0	0	0	0	0	0	0	0	0	0	0	0	0	2	0	0	0	0	0	0	0	0	0	0	0	0	0	0	0	0	0	0	0	0	0	0	0	0	0	0	0	0	0	0	0	0
unknown_ Anaerostipes	0	0	0	0	0	0	0	0	0	0	0	0	0	0	0	0	0	0	0	0	0	0	0	0	0	0	0	2	0	0	0	0	0	0	0	0	0	0	0	0	0	0	0	0	0	0	0	0	0
unknown_ Chryseobacterium	0	0	0	0	0	0	0	0	0	0	0	0	0	0	0	0	0	0	2	0	0	0	0	0	0	0	0	0	0	0	0	0	0	0	0	0	0	0	0	0	0	0	0	0	0	0	0	0	0
unknown_ Dorea	0	0	0	2	0	0	0	0	0	0	0	0	0	0	0	0	0	0	0	0	0	0	0	0	0	0	0	0	0	0	0	0	0	0	0	0	0	0	0	0	0	0	0	0	0	0	0	0	0
unknown_ Lachnospiraceae_ND3007_group	0	0	0	0	0	0	0	0	0	0	0	0	0	0	0	0	0	0	0	0	0	0	0	0	0	0	0	0	0	0	0	0	0	0	0	2	0	0	0	0	0	0	0	0	0	0	0	0	0
unknown_ Lentimicrobium	0	0	0	0	0	0	0	0	0	0	2	0	0	0	0	0	0	0	0	0	0	0	0	0	0	0	0	0	0	0	0	0	0	0	0	0	0	0	0	0	0	0	0	0	0	0	0	0	0
unknown_Enterococcaceae	0	0	0	0	0	0	0	0	0	0	0	0	0	0	0	0	0	0	0	0	0	0	0	0	0	0	0	0	0	0	0	0	0	0	0	0	0	0	0	0	0	0	0	0	0	0	0	0	0
unknown_Xanthomonadaceae	0	0	0	0	0	0	0	0	0	0	0	0	0	0	0	0	0	0	0	0	0	0	0	0	0	0	0	0	0	0	0	0	0	0	0	0	0	0	0	0	0	2	0	0	0	0	0	0	0
Conchiformibius_sp.	0	0	0	0	0	0	0	0	0	0	0	0	0	0	0	0	0	0	0	1	0	0	0	0	0	0	0	0	0	0	0	0	0	0	0	0	0	0	0	0	0	0	0	0	0	0	0	0	0
unknown_ Burkholderia-Caballeronia-Paraburkholderia	0	0	0	0	0	0	0	0	0	0	0	0	0	0	0	0	0	0	0	0	0	0	0	0	0	0	0	0	0	0	0	0	0	0	0	0	0	0	0	0	0	0	0	0	0	0	1	0	0
Aerococcus_christensenii	0	0	0	0	0	0	0	0	0	0	0	0	0	0	0	0	0	0	0	0	0	0	0	0	0	0	0	0	0	0	0	0	0	0	0	0	0	0	0	0	0	0	0	0	0	0	0	0	0
Akkermansia_muciniphila	0	0	0	0	0	0	0	0	0	0	0	0	0	0	0	0	0	0	0	0	0	0	0	0	0	0	0	0	0	0	0	0	0	0	0	0	0	0	0	0	0	0	0	0	0	0	0	0	0
Alistipes_obesi	0	0	0	0	0	0	0	0	0	0	0	0	0	0	0	0	0	0	0	0	0	0	0	0	0	0	0	0	0	0	0	0	0	0	0	0	0	0	0	0	0	0	0	0	0	0	0	0	0
Alistipes_shahii	0	0	0	0	0	0	0	0	0	0	0	0	0	0	0	0	0	0	0	0	0	0	0	0	0	0	0	0	0	0	0	0	0	0	0	0	0	0	0	0	0	0	0	0	0	0	0	0	0
Alloscardovia_sp.	0	0	0	0	0	0	0	0	0	0	0	0	0	0	0	0	0	0	0	0	0	0	0	0	0	0	0	0	0	0	0	0	0	0	0	0	0	0	0	0	0	0	0	0	0	0	0	0	0
Anaerostipes_hadrus	0	0	0	0	0	0	0	0	0	0	0	0	0	0	0	0	0	0	0	0	0	0	0	0	0	0	0	0	0	0	0	0	0	0	0	0	0	0	0	0	0	0	0	0	0	0	0	0	0
Bacteroidales_bacterium	0	0	0	0	0	0	0	0	0	0	0	0	0	0	0	0	0	0	0	0	0	0	0	0	0	0	0	0	0	0	0	0	0	0	0	0	0	0	0	0	0	0	0	0	0	0	0	0	0
Bacteroides_vulgatus	0	0	0	0	0	0	0	0	0	0	0	0	0	0	0	0	0	0	0	0	0	0	0	0	0	0	0	0	0	0	0	0	0	0	0	0	0	0	0	0	0	0	0	0	0	0	0	0	0
Capnocytophaga_genomosp.	0	0	0	0	0	0	0	0	0	0	0	0	0	0	0	0	0	0	0	0	0	0	0	0	0	0	0	0	0	0	0	0	0	0	0	0	0	0	0	0	0	0	0	0	0	0	0	0	0
Eikenella_corrodens	0	0	0	0	0	0	0	0	0	0	0	0	0	0	0	0	0	0	0	0	0	0	0	0	0	0	0	0	0	0	0	0	0	0	0	0	0	0	0	0	0	0	0	0	0	0	0	0	0
Eikenella_sp.	0	0	0	0	0	0	0	0	0	0	0	0	0	0	0	0	0	0	0	0	0	0	0	0	0	0	0	0	0	0	0	0	0	0	0	0	0	0	0	0	0	0	0	0	0	0	0	0	0
Fusobacterium_sp.	0	0	0	0	0	0	0	0	0	0	0	0	0	0	0	0	0	0	0	0	0	0	0	0	0	0	0	0	0	0	0	0	0	0	0	0	0	0	0	0	0	0	0	0	0	0	0	0	0
gut_metagenome	0	0	0	0	0	0	0	0	0	0	0	0	0	0	0	0	0	0	0	0	0	0	0	0	0	0	0	0	0	0	0	0	0	0	0	0	0	0	0	0	0	0	0	0	0	0	0	0	0
Haemophilus_sputorum	0	0	0	0	0	0	0	0	0	0	0	0	0	0	0	0	0	0	0	0	0	0	0	0	0	0	0	0	0	0	0	0	0	0	0	0	0	0	0	0	0	0	0	0	0	0	0	0	0
human_gut	0	0	0	0	0	0	0	0	0	0	0	0	0	0	0	0	0	0	0	0	0	0	0	0	0	0	0	0	0	0	0	0	0	0	0	0	0	0	0	0	0	0	0	0	0	0	0	0	0
Jonquetella_anthropi	0	0	0	0	0	0	0	0	0	0	0	0	0	0	0	0	0	0	0	0	0	0	0	0	0	0	0	0	0	0	0	0	0	0	0	0	0	0	0	0	0	0	0	0	0	0	0	0	0
Lactobacillus_gastricus	0	0	0	0	0	0	0	0	0	0	0	0	0	0	0	0	0	0	0	0	0	0	0	0	0	0	0	0	0	0	0	0	0	0	0	0	0	0	0	0	0	0	0	0	0	0	0	0	0
Lactobacillus_kalixensis	0	0	0	0	0	0	0	0	0	0	0	0	0	0	0	0	0	0	0	0	0	0	0	0	0	0	0	0	0	0	0	0	0	0	0	0	0	0	0	0	0	0	0	0	0	0	0	0	0
metagenome	0	0	0	0	0	0	0	0	0	0	0	0	0	0	0	0	0	0	0	0	0	0	0	0	0	0	0	0	0	0	0	0	0	0	0	0	0	0	0	0	0	0	0	0	0	0	0	0	0
Metamycoplasma_buccale	0	0	0	0	0	0	0	0	0	0	0	0	0	0	0	0	0	0	0	0	0	0	0	0	0	0	0	0	0	0	0	0	0	0	0	0	0	0	0	0	0	0	0	0	0	0	0	0	0
Metamycoplasma_faucium	0	0	0	0	0	0	0	0	0	0	0	0	0	0	0	0	0	0	0	0	0	0	0	0	0	0	0	0	0	0	0	0	0	0	0	0	0	0	0	0	0	0	0	0	0	0	0	0	0
Methanobrevibacter_smithii	0	0	0	0	0	0	0	0	0	0	0	0	0	0	0	0	0	0	0	0	0	0	0	0	0	0	0	0	0	0	0	0	0	0	0	0	0	0	0	0	0	0	0	0	0	0	0	0	0
Mogibacterium_neglectum	0	0	0	0	0	0	0	0	0	0	0	0	0	0	0	0	0	0	0	0	0	0	0	0	0	0	0	0	0	0	0	0	0	0	0	0	0	0	0	0	0	0	0	0	0	0	0	0	0
Parabacteroides_merdae	0	0	0	0	0	0	0	0	0	0	0	0	0	0	0	0	0	0	0	0	0	0	0	0	0	0	0	0	0	0	0	0	0	0	0	0	0	0	0	0	0	0	0	0	0	0	0	0	0
Parvimonas_sp.	0	0	0	0	0	0	0	0	0	0	0	0	0	0	0	0	0	0	0	0	0	0	0	0	0	0	0	0	0	0	0	0	0	0	0	0	0	0	0	0	0	0	0	0	0	0	0	0	0
Peptococcus_sp.	0	0	0	0	0	0	0	0	0	0	0	0	0	0	0	0	0	0	0	0	0	0	0	0	0	0	0	0	0	0	0	0	0	0	0	0	0	0	0	0	0	0	0	0	0	0	0	0	0
Prevotella_bivia	0	0	0	0	0	0	0	0	0	0	0	0	0	0	0	0	0	0	0	0	0	0	0	0	0	0	0	0	0	0	0	0	0	0	0	0	0	0	0	0	0	0	0	0	0	0	0	0	0
Prevotella_timonensis	0	0	0	0	0	0	0	0	0	0	0	0	0	0	0	0	0	0	0	0	0	0	0	0	0	0	0	0	0	0	0	0	0	0	0	0	0	0	0	0	0	0	0	0	0	0	0	0	0
Prevotellaceae_bacterium	0	0	0	0	0	0	0	0	0	0	0	0	0	0	0	0	0	0	0	0	0	0	0	0	0	0	0	0	0	0	0	0	0	0	0	0	0	0	0	0	0	0	0	0	0	0	0	0	0
Pseudopropionibacterium_sp.	0	0	0	0	0	0	0	0	0	0	0	0	0	0	0	0	0	0	0	0	0	0	0	0	0	0	0	0	0	0	0	0	0	0	0	0	0	0	0	0	0	0	0	0	0	0	0	0	0
Selenomonas_sp.	0	0	0	0	0	0	0	0	0	0	0	0	0	0	0	0	0	0	0	0	0	0	0	0	0	0	0	0	0	0	0	0	0	0	0	0	0	0	0	0	0	0	0	0	0	0	0	0	0
Simonsiella_muelleri	0	0	0	0	0	0	0	0	0	0	0	0	0	0	0	0	0	0	0	0	0	0	0	0	0	0	0	0	0	0	0	0	0	0	0	0	0	0	0	0	0	0	0	0	0	0	0	0	0
Streptococcus_massiliensis	0	0	0	0	0	0	0	0	0	0	0	0	0	0	0	0	0	0	0	0	0	0	0	0	0	0	0	0	0	0	0	0	0	0	0	0	0	0	0	0	0	0	0	0	0	0	0	0	0
Streptococcus_phocae	0	0	0	0	0	0	0	0	0	0	0	0	0	0	0	0	0	0	0	0	0	0	0	0	0	0	0	0	0	0	0	0	0	0	0	0	0	0	0	0	0	0	0	0	0	0	0	0	0
Sutterella_wadsworthensis	0	0	0	0	0	0	0	0	0	0	0	0	0	0	0	0	0	0	0	0	0	0	0	0	0	0	0	0	0	0	0	0	0	0	0	0	0	0	0	0	0	0	0	0	0	0	0	0	0
Tissierellia_bacterium	0	0	0	0	0	0	0	0	0	0	0	0	0	0	0	0	0	0	0	0	0	0	0	0	0	0	0	0	0	0	0	0	0	0	0	0	0	0	0	0	0	0	0	0	0	0	0	0	0
Treponema_Group	0	0	0	0	0	0	0	0	0	0	0	0	0	0	0	0	0	0	0	0	0	0	0	0	0	0	0	0	0	0	0	0	0	0	0	0	0	0	0	0	0	0	0	0	0	0	0	0	0
Treponema_refringens	0	0	0	0	0	0	0	0	0	0	0	0	0	0	0	0	0	0	0	0	0	0	0	0	0	0	0	0	0	0	0	0	0	0	0	0	0	0	0	0	0	0	0	0	0	0	0	0	0
Trichuris_trichiura	0	0	0	0	0	0	0	0	0	0	0	0	0	0	0	0	0	0	0	0	0	0	0	0	0	0	0	0	0	0	0	0	0	0	0	0	0	0	0	0	0	0	0	0	0	0	0	0	0
uncultured_Acidobacteria	0	0	0	0	0	0	0	0	0	0	0	0	0	0	0	0	0	0	0	0	0	0	0	0	0	0	0	0	0	0	0	0	0	0	0	0	0	0	0	0	0	0	0	0	0	0	0	0	0
uncultured_Fusobacteria	0	0	0	0	0	0	0	0	0	0	0	0	0	0	0	0	0	0	0	0	0	0	0	0	0	0	0	0	0	0	0	0	0	0	0	0	0	0	0	0	0	0	0	0	0	0	0	0	0
uncultured_Kingella	0	0	0	0	0	0	0	0	0	0	0	0	0	0	0	0	0	0	0	0	0	0	0	0	0	0	0	0	0	0	0	0	0	0	0	0	0	0	0	0	0	0	0	0	0	0	0	0	0
uncultured_Lactobacillales	0	0	0	0	0	0	0	0	0	0	0	0	0	0	0	0	0	0	0	0	0	0	0	0	0	0	0	0	0	0	0	0	0	0	0	0	0	0	0	0	0	0	0	0	0	0	0	0	0
uncultured_prokaryote	0	0	0	0	0	0	0	0	0	0	0	0	0	0	0	0	0	0	0	0	0	0	0	0	0	0	0	0	0	0	0	0	0	0	0	0	0	0	0	0	0	0	0	0	0	0	0	0	0
uncultured_rumen	0	0	0	0	0	0	0	0	0	0	0	0	0	0	0	0	0	0	0	0	0	0	0	0	0	0	0	0	0	0	0	0	0	0	0	0	0	0	0	0	0	0	0	0	0	0	0	0	0
unknown_ Akkermansia	0	0	0	0	0	0	0	0	0	0	0	0	0	0	0	0	0	0	0	0	0	0	0	0	0	0	0	0	0	0	0	0	0	0	0	0	0	0	0	0	0	0	0	0	0	0	0	0	0
unknown_ Barnesiella	0	0	0	0	0	0	0	0	0	0	0	0	0	0	0	0	0	0	0	0	0	0	0	0	0	0	0	0	0	0	0	0	0	0	0	0	0	0	0	0	0	0	0	0	0	0	0	0	0
unknown_ Blautia	0	0	0	0	0	0	0	0	0	0	0	0	0	0	0	0	0	0	0	0	0	0	0	0	0	0	0	0	0	0	0	0	0	0	0	0	0	0	0	0	0	0	0	0	0	0	0	0	0
unknown_ Brevundimonas	0	0	0	0	0	0	0	0	0	0	0	0	0	0	0	0	0	0	0	0	0	0	0	0	0	0	0	0	0	0	0	0	0	0	0	0	0	0	0	0	0	0	0	0	0	0	0	0	0
unknown_ Butyricicoccus	0	0	0	0	0	0	0	0	0	0	0	0	0	0	0	0	0	0	0	0	0	0	0	0	0	0	0	0	0	0	0	0	0	0	0	0	0	0	0	0	0	0	0	0	0	0	0	0	0
unknown_ Butyricimonas	0	0	0	0	0	0	0	0	0	0	0	0	0	0	0	0	0	0	0	0	0	0	0	0	0	0	0	0	0	0	0	0	0	0	0	0	0	0	0	0	0	0	0	0	0	0	0	0	0
unknown_ Christensenellaceae_R-7_group	0	0	0	0	0	0	0	0	0	0	0	0	0	0	0	0	0	0	0	0	0	0	0	0	0	0	0	0	0	0	0	0	0	0	0	0	0	0	0	0	0	0	0	0	0	0	0	0	0
unknown_ Clostridia_vadinBB60_group	0	0	0	0	0	0	0	0	0	0	0	0	0	0	0	0	0	0	0	0	0	0	0	0	0	0	0	0	0	0	0	0	0	0	0	0	0	0	0	0	0	0	0	0	0	0	0	0	0
unknown_ Collinsella	0	0	0	0	0	0	0	0	0	0	0	0	0	0	0	0	0	0	0	0	0	0	0	0	0	0	0	0	0	0	0	0	0	0	0	0	0	0	0	0	0	0	0	0	0	0	0	0	0
unknown_ Coprococcus	0	0	0	0	0	0	0	0	0	0	0	0	0	0	0	0	0	0	0	0	0	0	0	0	0	0	0	0	0	0	0	0	0	0	0	0	0	0	0	0	0	0	0	0	0	0	0	0	0
unknown_ Cryptobacterium	0	0	0	0	0	0	0	0	0	0	0	0	0	0	0	0	0	0	0	0	0	0	0	0	0	0	0	0	0	0	0	0	0	0	0	0	0	0	0	0	0	0	0	0	0	0	0	0	0
unknown_ Enterococcus	0	0	0	0	0	0	0	0	0	0	0	0	0	0	0	0	0	0	0	0	0	0	0	0	0	0	0	0	0	0	0	0	0	0	0	0	0	0	0	0	0	0	0	0	0	0	0	0	0
unknown_ Erysipelotrichaceae_UCG-003	0	0	0	0	0	0	0	0	0	0	0	0	0	0	0	0	0	0	0	0	0	0	0	0	0	0	0	0	0	0	0	0	0	0	0	0	0	0	0	0	0	0	0	0	0	0	0	0	0
unknown_ Faecalibacterium	0	0	0	0	0	0	0	0	0	0	0	0	0	0	0	0	0	0	0	0	0	0	0	0	0	0	0	0	0	0	0	0	0	0	0	0	0	0	0	0	0	0	0	0	0	0	0	0	0
unknown_ Fusicatenibacter	0	0	0	0	0	0	0	0	0	0	0	0	0	0	0	0	0	0	0	0	0	0	0	0	0	0	0	0	0	0	0	0	0	0	0	0	0	0	0	0	0	0	0	0	0	0	0	0	0
unknown_ Gardnerella	0	0	0	0	0	0	0	0	0	0	0	0	0	0	0	0	0	0	0	0	0	0	0	0	0	0	0	0	0	0	0	0	0	0	0	0	0	0	0	0	0	0	0	0	0	0	0	0	0
unknown_ Negativibacillus	0	0	0	0	0	0	0	0	0	0	0	0	0	0	0	0	0	0	0	0	0	0	0	0	0	0	0	0	0	0	0	0	0	0	0	0	0	0	0	0	0	0	0	0	0	0	0	0	0
unknown_ Odoribacter	0	0	0	0	0	0	0	0	0	0	0	0	0	0	0	0	0	0	0	0	0	0	0	0	0	0	0	0	0	0	0	0	0	0	0	0	0	0	0	0	0	0	0	0	0	0	0	0	0
unknown_ Phascolarctobacterium	0	0	0	0	0	0	0	0	0	0	0	0	0	0	0	0	0	0	0	0	0	0	0	0	0	0	0	0	0	0	0	0	0	0	0	0	0	0	0	0	0	0	0	0	0	0	0	0	0
unknown_ Phyllobacterium	0	0	0	0	0	0	0	0	0	0	0	0	0	0	0	0	0	0	0	0	0	0	0	0	0	0	0	0	0	0	0	0	0	0	0	0	0	0	0	0	0	0	0	0	0	0	0	0	0
unknown_ Rikenellaceae_RC9_gut_group	0	0	0	0	0	0	0	0	0	0	0	0	0	0	0	0	0	0	0	0	0	0	0	0	0	0	0	0	0	0	0	0	0	0	0	0	0	0	0	0	0	0	0	0	0	0	0	0	0
unknown_ Roseburia	0	0	0	0	0	0	0	0	0	0	0	0	0	0	0	0	0	0	0	0	0	0	0	0	0	0	0	0	0	0	0	0	0	0	0	0	0	0	0	0	0	0	0	0	0	0	0	0	0
unknown_ Streptobacillus	0	0	0	0	0	0	0	0	0	0	0	0	0	0	0	0	0	0	0	0	0	0	0	0	0	0	0	0	0	0	0	0	0	0	0	0	0	0	0	0	0	0	0	0	0	0	0	0	0
unknown_ Subdoligranulum	0	0	0	0	0	0	0	0	0	0	0	0	0	0	0	0	0	0	0	0	0	0	0	0	0	0	0	0	0	0	0	0	0	0	0	0	0	0	0	0	0	0	0	0	0	0	0	0	0
unknown_ UC5-1-2E3	0	0	0	0	0	0	0	0	0	0	0	0	0	0	0	0	0	0	0	0	0	0	0	0	0	0	0	0	0	0	0	0	0	0	0	0	0	0	0	0	0	0	0	0	0	0	0	0	0
unknown_ UCG-003	0	0	0	0	0	0	0	0	0	0	0	0	0	0	0	0	0	0	0	0	0	0	0	0	0	0	0	0	0	0	0	0	0	0	0	0	0	0	0	0	0	0	0	0	0	0	0	0	0
unknown_ UCG-010	0	0	0	0	0	0	0	0	0	0	0	0	0	0	0	0	0	0	0	0	0	0	0	0	0	0	0	0	0	0	0	0	0	0	0	0	0	0	0	0	0	0	0	0	0	0	0	0	0
unknown_ W5053	0	0	0	0	0	0	0	0	0	0	0	0	0	0	0	0	0	0	0	0	0	0	0	0	0	0	0	0	0	0	0	0	0	0	0	0	0	0	0	0	0	0	0	0	0	0	0	0	0
unknown_Bacillaceae	0	0	0	0	0	0	0	0	0	0	0	0	0	0	0	0	0	0	0	0	0	0	0	0	0	0	0	0	0	0	0	0	0	0	0	0	0	0	0	0	0	0	0	0	0	0	0	0	0
unknown_Burkholderiaceae	0	0	0	0	0	0	0	0	0	0	0	0	0	0	0	0	0	0	0	0	0	0	0	0	0	0	0	0	0	0	0	0	0	0	0	0	0	0	0	0	0	0	0	0	0	0	0	0	0
unknown_Flavobacteriaceae	0	0	0	0	0	0	0	0	0	0	0	0	0	0	0	0	0	0	0	0	0	0	0	0	0	0	0	0	0	0	0	0	0	0	0	0	0	0	0	0	0	0	0	0	0	0	0	0	0
unknown_Fusobacteriales	0	0	0	0	0	0	0	0	0	0	0	0	0	0	0	0	0	0	0	0	0	0	0	0	0	0	0	0	0	0	0	0	0	0	0	0	0	0	0	0	0	0	0	0	0	0	0	0	0
unknown_Negativicutes	0	0	0	0	0	0	0	0	0	0	0	0	0	0	0	0	0	0	0	0	0	0	0	0	0	0	0	0	0	0	0	0	0	0	0	0	0	0	0	0	0	0	0	0	0	0	0	0	0
unknown_Ruminococcaceae	0	0	0	0	0	0	0	0	0	0	0	0	0	0	0	0	0	0	0	0	0	0	0	0	0	0	0	0	0	0	0	0	0	0	0	0	0	0	0	0	0	0	0	0	0	0	0	0	0
unknown_Veillonellales-Selenomonadales	0	0	0	0	0	0	0	0	0	0	0	0	0	0	0	0	0	0	0	0	0	0	0	0	0	0	0	0	0	0	0	0	0	0	0	0	0	0	0	0	0	0	0	0	0	0	0	0	0
unknown_Weeksellaceae	0	0	0	0	0	0	0	0	0	0	0	0	0	0	0	0	0	0	0	0	0	0	0	0	0	0	0	0	0	0	0	0	0	0	0	0	0	0	0	0	0	0	0	0	0	0	0	0	0
[truncated: 10 more columns]
